# Supplementary material for: (4-Chloro­phen­yl)(3,6-dibromo-2-hy­droxy-7-meth­oxy-1-naphth­yl)methanone
Source: Acta Crystallogr Sect E Struct Rep Online. 2010 Jun 23;66(Pt 7):o1761. doi: 10.1107/S1600536810023299 (PMC3007072; doi:10.1107/S1600536810023299)
Supplement: Supplementary file 2 [file e-66-o1761-Isup2.hkl]

#
# h,k,l, Fc-squared, Fo-squared, sigma(Fo-squared) and status flag
#
data_I
_shelx_title '  Yonezawa_Mitui_Cry1'
_shelx_refln_list_code          4
_shelx_F_calc_maximum     1209.15
_exptl_crystal_F_000      3680.00
_reflns_d_resolution_high  0.8301
 
loop_
 _symmetry_equiv_pos_as_xyz
 'x, y, z'
 '-x, y, -z+1/2'
 'x+1/2, y+1/2, z'
 '-x+1/2, y+1/2, -z+1/2'
 '-x, -y, -z'
 'x, -y, z-1/2'
 '-x+1/2, -y+1/2, -z'
 'x+1/2, -y+1/2, z-1/2'
 
_cell_length_a    32.1178
_cell_length_b    11.1814
_cell_length_c    19.7078
_cell_angle_alpha  90.000
_cell_angle_beta  104.687
_cell_angle_gamma  90.000
 
_shelx_F_squared_multiplier     1.000
 
loop_
 _refln_index_h
 _refln_index_k
 _refln_index_l
 _refln_F_squared_calc
 _refln_F_squared_meas
 _refln_F_squared_sigma
 _refln_observed_status
   4   0   0     2679.21     3562.54     85.40 o
   6   0   0    63076.58    63897.63    797.35 o
   8   0   0   627046.06   471332.97   8425.98 o
  10   0   0   315552.38   279437.78   4231.49 o
  12   0   0    39385.71    42371.66    439.62 o
  14   0   0    87912.06    92044.86   1074.20 o
  16   0   0     6761.50     6370.40     80.47 o
  18   0   0     6154.17     7421.58    169.06 o
  20   0   0    88948.12    84085.69   1125.60 o
  22   0   0      243.63      349.10     48.28 o
  24   0   0     1853.19     1885.97     72.38 o
  26   0   0     1032.41     1078.38     68.55 o
  28   0   0    14539.05    14446.93    279.49 o
  30   0   0     5534.19     5289.56    174.02 o
  32   0   0     2569.78     2226.08    139.82 o
  34   0   0     6629.57     5989.44    336.33 o
  36   0   0      619.16      512.17    111.05 o
   1   1   0    21763.50    22833.74    177.62 o
   3   1   0     2735.05     2921.69     28.11 o
   5   1   0    12986.59    13369.95    161.78 o
   7   1   0   163406.13   149725.80   1353.92 o
   9   1   0     4165.47     4175.94     50.15 o
  11   1   0   104887.16   104803.86    855.06 o
  13   1   0    12320.33    13204.08    104.58 o
  15   1   0    17032.06    16260.42    115.01 o
  17   1   0     9848.97     9714.07     86.35 o
  19   1   0     5052.74     4789.30     54.84 o
  21   1   0       24.56      155.07     21.52 o
  23   1   0       23.42       81.28     26.04 o
  25   1   0    25135.68    24807.64    341.28 o
  27   1   0    35099.84    32773.43    447.00 o
  29   1   0      385.21      363.43     36.78 o
  31   1   0     3618.60     3398.84     97.47 o
  33   1   0      926.52      937.99     46.87 o
  35   1   0     7920.10     7824.58    157.64 o
  37   1   0      364.49      137.67     41.45 o
   0   2   0    73063.51    69858.70    799.54 o
   2   2   0     1368.76     1213.19     21.76 o
   4   2   0    37876.93    37719.52    422.83 o
   6   2   0    57202.75    59101.97    518.10 o
   8   2   0    24700.92    24175.24    212.96 o
  10   2   0    22590.06    24002.17    195.88 o
  12   2   0      353.93      748.64     27.44 o
  14   2   0    45347.12    47979.02    389.41 o
  16   2   0    42094.85    43738.59    336.75 o
  18   2   0    61772.34    61925.88    504.22 o
  20   2   0      167.15      157.58     17.26 o
  22   2   0     8702.09     8503.72    126.96 o
  24   2   0    31131.36    30055.19    411.99 o
  26   2   0      224.59      241.98     34.43 o
  28   2   0    13534.32    13272.51    207.27 o
  30   2   0     2878.89     2707.71     72.96 o
  32   2   0      358.86      383.67     31.32 o
  34   2   0      207.85      129.89     25.22 o
  36   2   0      807.86      900.03    131.85 o
   1   3   0    47645.05    49686.36    351.79 o
   3   3   0   162825.70   148288.86   1344.46 o
   5   3   0    77218.91    76393.31    844.24 o
   7   3   0     2744.73     3018.56     34.06 o
   9   3   0    34557.29    34546.02    252.83 o
  11   3   0    80407.63    79496.93    689.11 o
  13   3   0    58440.47    57894.62    475.38 o
  15   3   0    32670.39    33671.55    268.58 o
  17   3   0    70348.64    68320.65    626.56 o
  19   3   0     2602.14     2956.72     54.87 o
  21   3   0      216.28      272.76     26.21 o
  23   3   0     7531.42     7259.99    124.98 o
  25   3   0      147.43      188.76     33.43 o
  27   3   0      685.05      596.56     52.54 o
  29   3   0     6929.76     6303.92    129.83 o
  31   3   0     1719.38     1966.49     65.64 o
  33   3   0      102.70      125.94     29.92 o
  35   3   0      201.80       86.37     20.30 o
   0   4   0    57344.21    58902.68    570.89 o
   2   4   0    63284.44    62343.19    450.61 o
   4   4   0       72.37      163.96     10.92 o
   6   4   0    73539.44    73412.33    658.80 o
   8   4   0    15570.32    16880.32    182.53 o
  10   4   0    10523.92    11072.09     81.22 o
  12   4   0      187.98      244.82     20.81 o
  14   4   0    70498.23    71570.36    678.82 o
  16   4   0     3738.03     3726.17     64.15 o
  18   4   0    24499.39    22815.81    268.30 o
  20   4   0      117.57      320.89     54.93 o
  22   4   0    13141.12    12281.07    179.07 o
  24   4   0    16225.02    15412.13    247.42 o
  26   4   0     2561.05     2505.27     83.08 o
  28   4   0     1846.04     1764.85     70.58 o
  30   4   0      996.46      876.41     47.99 o
  32   4   0     1983.52     1992.19     83.78 o
  34   4   0     1689.42     1651.32     62.19 o
   1   5   0   105637.69   109641.62    852.25 o
   3   5   0    29469.47    33826.67    216.30 o
   5   5   0    23300.28    24457.79    192.47 o
   7   5   0    15751.29    17197.67    149.32 o
   9   5   0    50266.32    51613.79    619.30 o
  11   5   0    49613.37    49783.10    485.17 o
  13   5   0     4028.29     4481.43     67.39 o
  15   5   0     5413.60     6049.03     82.36 o
  17   5   0    15199.04    15953.38    210.25 o
  19   5   0    27487.86    26907.38    354.47 o
  21   5   0    12591.94    12970.46    225.66 o
  23   5   0     5672.84     5645.95    130.69 o
  25   5   0     5039.90     5259.73    137.41 o
  27   5   0     1312.29     1297.76     69.43 o
  29   5   0       22.05       54.70     35.07 o
  31   5   0      201.53      254.27     50.23 o
  33   5   0      698.89      649.37     49.42 o
   0   6   0    15919.15    13575.96    129.08 o
   2   6   0     3905.40     4294.11     38.05 o
   4   6   0    65109.89    69386.63    751.92 o
   6   6   0    43123.57    42074.43    345.96 o
   8   6   0      946.80     1204.14     35.01 o
  10   6   0      863.61     1040.65     40.22 o
  12   6   0       42.64      150.29     28.20 o
  14   6   0    33581.08    33190.88    448.14 o
  16   6   0    26897.37    25881.74    364.25 o
  18   6   0       45.76      105.13     35.24 o
  20   6   0    19392.60    19349.19    327.93 o
  22   6   0     2123.02     2200.61     88.45 o
  24   6   0      113.54      213.28     41.35 o
  26   6   0     7069.98     6994.52    164.45 o
  28   6   0     1030.75      929.69     67.48 o
  30   6   0      465.68      377.80     43.15 o
  32   6   0     1859.68     1816.38     80.59 o
   1   7   0      748.19      993.52     37.46 o
   3   7   0     2133.34     2465.71     48.93 o
   5   7   0      959.77     1043.30     32.84 o
   7   7   0     8020.75     8005.69    117.43 o
   9   7   0       99.37       79.29     25.21 o
  11   7   0     1135.48     1299.80     59.26 o
  13   7   0     2126.92     2338.31     82.73 o
  15   7   0     1625.46     1782.15     71.79 o
  17   7   0     1537.01     1615.79     74.29 o
  19   7   0     6622.02     6963.23    161.70 o
  21   7   0     4962.77     4712.91    125.72 o
  23   7   0     1817.43     1671.31     81.71 o
  25   7   0      276.65      337.45     47.35 o
  27   7   0     4766.19     4877.08    116.86 o
  29   7   0       15.57       53.86     29.86 o
  31   7   0      172.67      159.91     31.46 o
   0   8   0     1014.17     1386.79    150.48 o
   2   8   0     9490.41     9710.51    170.66 o
   4   8   0    28684.14    28541.52    479.20 o
   6   8   0     6391.42     5988.25    137.71 o
   8   8   0     6967.62     6568.14    133.85 o
  10   8   0       50.16      159.86     37.23 o
  12   8   0    23964.30    23639.98    423.82 o
  14   8   0    10610.63    10841.81    375.24 o
  16   8   0    29394.81    29391.29    567.38 o
  18   8   0      326.67      294.35     46.66 o
  20   8   0     1799.95     1842.94     96.41 o
  22   8   0     1328.26     1587.99     81.83 o
  24   8   0      187.58      261.41     46.26 o
  26   8   0      471.03      420.55     46.56 o
  28   8   0     2037.81     2194.95     74.63 o
  30   8   0       29.71       10.81     24.86 o
   1   9   0    10702.99    10550.53    219.51 o
   3   9   0    19268.79    18200.96    301.10 o
   5   9   0       42.69       62.21     43.56 o
   7   9   0      701.85      993.96     68.72 o
   9   9   0     4003.57     4040.70    118.24 o
  11   9   0      316.18      467.64     75.05 o
  13   9   0       83.69      102.41     43.88 o
  15   9   0     4903.79     4656.14    134.76 o
  17   9   0    11101.32    11716.45    237.48 o
  19   9   0    23687.43    23033.38    416.11 o
  21   9   0     4894.81     5041.04    163.62 o
  23   9   0     6204.61     6298.45    163.77 o
  25   9   0       21.22       41.01     37.10 o
  27   9   0        5.24       20.56     25.46 o
   0  10   0     8000.29     7552.79    262.76 o
   2  10   0     4835.47     4734.94    155.11 o
   4  10   0     1374.04     1525.21    118.54 o
   6  10   0     2066.66     1897.27    113.14 o
   8  10   0     3989.63     3757.95    127.72 o
  10  10   0     5257.50     5092.17    205.50 o
  12  10   0     6716.50     6296.76    190.55 o
  14  10   0     5541.67     5374.74    163.99 o
  16  10   0     8349.58     7879.26    177.16 o
  18  10   0      163.72      228.33     58.17 o
  20  10   0      783.01      863.00     68.52 o
  22  10   0      686.26      771.53    107.02 o
  24  10   0     2633.36     2830.86    111.26 o
   1  11   0    29392.04    27967.17    544.34 o
   3  11   0     7850.09     8374.22    216.09 o
   5  11   0     6534.67     6091.63    188.30 o
   7  11   0       33.23      135.40     71.78 o
   9  11   0      464.57      713.06    154.61 o
  11  11   0    11400.31    10904.55    347.21 o
  13  11   0     6494.73     6084.70    340.95 o
  15  11   0     5935.43     5534.26    429.38 o
  17  11   0     8339.44     9126.76    559.94 o
  19  11   0      851.65      969.06     82.47 o
  21  11   0       36.52       47.28     44.83 o
   0  12   0    14950.67    14507.91    604.61 o
   2  12   0       44.04       92.82     37.79 o
   4  12   0      550.85      574.17     68.03 o
   6  12   0     4096.70     4068.90    156.71 o
   8  12   0    12235.61    12884.52    301.44 o
  10  12   0     1481.07     1439.43    130.61 o
  12  12   0      667.77      473.92     73.38 o
  14  12   0     1578.41     1736.85    131.29 o
  16  12   0      162.13      175.79     67.64 o
   1  13   0     9522.00     9073.12    319.52 o
   3  13   0    11084.13    11953.79    508.55 o
   5  13   0      146.00      170.85     58.67 o
   7  13   0      942.39      993.04    458.93 o
   9  13   0     3353.00     3200.71    137.44 o
 -37   1   1      361.45      189.16     34.68 o
 -35   1   1      663.23      562.98     46.26 o
 -33   1   1     3213.36     3134.40    100.51 o
 -31   1   1     2116.99     2121.61     72.16 o
 -29   1   1     1417.99     1544.92     66.59 o
 -27   1   1     7792.21     7736.21    128.16 o
 -25   1   1      145.47      160.74     27.89 o
 -23   1   1     9715.82    10344.88    150.73 o
 -21   1   1     1329.38     1258.34     34.90 o
 -19   1   1     6885.65     7209.02     70.61 o
 -17   1   1      335.89      491.53     22.11 o
 -15   1   1    35513.52    35871.92    277.36 o
 -13   1   1    27870.37    26993.14    201.60 o
 -11   1   1    21675.24    20960.26    148.86 o
  -9   1   1    32217.32    30679.55    279.28 o
  -7   1   1     2812.64     2520.28     45.12 o
  -5   1   1    10233.38    11165.96    106.47 o
  -3   1   1     1008.93     1156.43     21.38 o
  -1   1   1      957.53      991.75     18.04 o
   1   1   1     2657.18     3104.62     22.29 o
   3   1   1     2345.11     2634.38     30.39 o
   5   1   1    78010.06    76588.85    651.33 o
   7   1   1    13128.77    13787.69    130.53 o
   9   1   1   104968.26   108818.34    957.99 o
  11   1   1    34287.56    35633.47    265.12 o
  13   1   1     9275.54     9124.22     83.31 o
  15   1   1     8848.25    10029.11     84.78 o
  17   1   1    41619.14    42477.02    340.30 o
  19   1   1      796.88      894.43     26.42 o
  21   1   1      111.77      195.90     21.28 o
  23   1   1      127.99      248.23     43.10 o
  25   1   1       14.73       47.88     27.10 o
  27   1   1     4329.54     4203.72     91.09 o
  29   1   1     1739.14     1624.53     52.29 o
  31   1   1     1289.51     1231.54     69.01 o
  33   1   1    10483.17     8858.71    526.35 o
  35   1   1       13.73       43.06     20.99 o
 -36   2   1     2079.15     1871.00    168.82 o
 -34   2   1     2541.13     2509.23     81.25 o
 -32   2   1      101.66      136.88     29.37 o
 -30   2   1     5828.21     5525.94    112.96 o
 -28   2   1       39.59       57.86     30.02 o
 -26   2   1       16.41      110.44     34.65 o
 -24   2   1     2499.56     2578.37     75.47 o
 -22   2   1     3113.81     3302.77     71.11 o
 -20   2   1    25088.64    24658.70    213.62 o
 -18   2   1     6943.60     6607.73     93.33 o
 -16   2   1    37539.34    37176.94    293.55 o
 -14   2   1    42733.29    43340.84    333.51 o
 -12   2   1      492.55      713.68     19.30 o
 -10   2   1     2903.98     3216.13     42.84 o
  -8   2   1    23634.69    25175.33    263.13 o
  -6   2   1    36794.73    40419.52    367.11 o
  -4   2   1   136660.00   125420.02   1561.53 o
  -2   2   1    37021.18    38405.75    328.12 o
   0   2   1    61043.12    60234.40    478.94 o
   2   2   1     6870.34     6852.56     92.36 o
   4   2   1   272711.03   243042.75   2428.68 o
   6   2   1    17037.74    16900.50    141.51 o
   8   2   1      143.07      282.44     19.78 o
  10   2   1    23168.14    26026.75    212.43 o
  12   2   1    13137.27    14479.62    113.69 o
  14   2   1     6096.33     5568.97     63.55 o
  16   2   1    35026.15    34527.08    267.42 o
  18   2   1    74282.11    75949.39    653.33 o
  20   2   1      468.67      600.41     30.42 o
  22   2   1     2709.90     2385.23     65.12 o
  24   2   1    10503.32    10174.00    158.51 o
  26   2   1    26023.75    25054.09    352.26 o
  28   2   1    12433.36    11715.32    198.00 o
  30   2   1      128.89      134.66     27.54 o
  32   2   1       71.55       58.17     23.92 o
  34   2   1       60.98       46.06     20.58 o
  36   2   1     2382.98     2302.28    133.92 o
 -35   3   1      659.49      677.29     34.75 o
 -33   3   1      101.80      119.76     28.30 o
 -31   3   1      659.27      731.42     51.94 o
 -29   3   1     2762.38     2724.28     88.16 o
 -27   3   1     1057.15     1218.41    107.68 o
 -25   3   1       38.63      120.06     35.29 o
 -23   3   1      339.76      486.51     47.08 o
 -21   3   1      755.04      913.97     37.41 o
 -19   3   1     1010.48     1014.94     31.90 o
 -17   3   1    37492.35    37136.32    305.71 o
 -15   3   1     1426.02     1736.33     34.05 o
 -13   3   1    16398.52    16977.71    161.86 o
 -11   3   1    37224.33    40229.03    337.70 o
  -9   3   1    47326.60    49915.88    420.54 o
  -7   3   1     2233.92     2396.65     33.01 o
  -5   3   1    14903.73    16001.16    157.20 o
  -3   3   1    68912.98    72825.80    602.96 o
  -1   3   1     6841.92     7420.43     48.18 o
   1   3   1    73528.83    75112.74    521.25 o
   3   3   1    51545.73    52623.98    525.41 o
   5   3   1        0.33      149.35     22.97 o
   7   3   1     3338.85     3091.71     46.31 o
   9   3   1     1084.83     1307.11     34.56 o
  11   3   1    84634.57    92460.69    816.11 o
  13   3   1      160.93      213.63     24.33 o
  15   3   1    64988.38    65888.55    568.08 o
  17   3   1    23887.84    24846.03    213.84 o
  19   3   1    25938.47    25357.41    239.38 o
  21   3   1    13363.22    13574.75    194.35 o
  23   3   1    37589.32    36455.28    464.19 o
  25   3   1    17645.73    16972.34    270.77 o
  27   3   1     4352.42     4250.07     97.08 o
  29   3   1     6850.44     6453.16    149.81 o
  31   3   1      285.19      230.05     35.93 o
  33   3   1      468.83      288.16     32.29 o
  35   3   1      455.65      355.22     58.58 o
 -36   4   1      227.78      168.60     37.22 o
 -34   4   1      206.48      144.62     21.66 o
 -32   4   1     2774.64     2660.32     71.86 o
 -30   4   1     3930.28     3832.09     98.66 o
 -28   4   1     2320.72     2330.98     83.12 o
 -26   4   1     1741.70     1758.40     68.86 o
 -24   4   1       90.01      252.71     44.40 o
 -22   4   1    22501.19    22720.25    327.99 o
 -20   4   1     2460.32     2857.54     77.43 o
 -18   4   1      396.16      369.68     31.75 o
 -16   4   1    27368.98    27374.62    268.50 o
 -14   4   1    35125.31    36081.00    323.53 o
 -12   4   1   105193.33   103373.61   1034.34 o
 -10   4   1   130347.56   128729.57   1258.59 o
  -8   4   1    25924.34    25876.82    239.08 o
  -6   4   1    49538.29    51128.69    382.89 o
  -4   4   1    10062.05    11647.26     85.08 o
  -2   4   1    32360.63    34492.36    275.43 o
   0   4   1    45944.79    48094.84    362.62 o
   2   4   1    65468.55    66269.61    456.56 o
   4   4   1   116485.92   114672.45   1025.69 o
   6   4   1     8005.46     7444.68     67.05 o
   8   4   1    97599.92   103839.34   1124.58 o
  10   4   1    65259.20    65833.98    619.36 o
  12   4   1    21279.90    22016.87    191.44 o
  14   4   1     8466.91     8865.88     94.02 o
  16   4   1    17270.73    17338.37    161.51 o
  18   4   1    17742.76    16010.54    211.71 o
  20   4   1      451.03      554.35     39.81 o
  22   4   1     9223.28     9383.65    159.79 o
  24   4   1      910.76     1044.54     52.22 o
  26   4   1     6129.42     5366.61    123.24 o
  28   4   1      143.27      180.44     53.42 o
  30   4   1      136.04      118.11     46.79 o
  32   4   1      753.34      807.65    130.26 o
  34   4   1     1206.02     1095.96     54.91 o
 -35   5   1      656.65      718.31     53.98 o
 -33   5   1     5460.56     5345.28    137.93 o
 -31   5   1    10712.94    10664.34    210.95 o
 -29   5   1     1055.99     1098.54     58.74 o
 -27   5   1     2066.78     2016.84     80.04 o
 -25   5   1     2404.76     2395.12     80.64 o
 -23   5   1    48719.09    47498.92    683.66 o
 -21   5   1    20114.86    20998.29    309.16 o
 -19   5   1     4345.56     4269.39    104.26 o
 -17   5   1    26114.28    24792.31    328.95 o
 -15   5   1    26374.31    26381.97    290.36 o
 -13   5   1      389.45      589.11     32.19 o
 -11   5   1     3290.23     2988.92     54.54 o
  -9   5   1      245.42      306.01     22.12 o
  -7   5   1    16590.33    19044.84    168.92 o
  -5   5   1     5250.04     5512.60     42.46 o
  -3   5   1    15010.81    14610.43     97.10 o
  -1   5   1     2272.63     2644.40     27.78 o
   1   5   1    57596.88    62801.27    436.25 o
   3   5   1      350.84      566.80     15.32 o
   5   5   1    65680.94    71832.98    548.73 o
   7   5   1     1025.93     1075.22     23.24 o
   9   5   1   129220.86   135428.38   1526.27 o
  11   5   1    47295.88    50056.86    468.87 o
  13   5   1    74385.16    76985.25    794.72 o
  15   5   1    33300.52    34312.02    416.69 o
  17   5   1     1920.49     1889.85     71.09 o
  19   5   1      282.59      342.99     46.07 o
  21   5   1       18.99       86.28     31.13 o
  23   5   1    14025.02    13301.12    201.33 o
  25   5   1     6231.60     5704.26    150.80 o
  27   5   1     5796.07     5734.90    142.19 o
  29   5   1    18630.12    18291.74    313.26 o
  31   5   1     4255.24     4366.94    118.42 o
  33   5   1       10.90       19.82     26.25 o
 -32   6   1     3161.41     3223.56     91.03 o
 -30   6   1       93.34       90.73     31.18 o
 -28   6   1     1165.76     1262.76     67.55 o
 -26   6   1     9922.01     9554.71    170.74 o
 -24   6   1    17065.99    17333.92    279.64 o
 -22   6   1    11909.27    12223.47    219.82 o
 -20   6   1     4514.65     4549.36    132.68 o
 -18   6   1    15304.69    14507.86    239.65 o
 -16   6   1    23461.99    23929.25    355.40 o
 -14   6   1      784.49      826.23     55.42 o
 -12   6   1     1896.50     1776.69     41.28 o
 -10   6   1      815.00      960.87     44.39 o
  -8   6   1    26738.11    25817.72    218.51 o
  -6   6   1    74145.33    73643.98    678.83 o
  -4   6   1      389.28      599.01     22.92 o
  -2   6   1     1823.62     1985.15     24.59 o
   0   6   1    16183.10    17036.62    114.24 o
   2   6   1    89145.70    89936.16    740.76 o
   4   6   1    49957.52    49640.84    391.41 o
   6   6   1     8596.69     8654.55     82.51 o
   8   6   1        9.33      118.54     21.73 o
  10   6   1    10409.50    10421.06    117.86 o
  12   6   1    69617.20    68068.95    856.94 o
  14   6   1     9097.66     8279.18    137.14 o
  16   6   1       78.40      128.01     36.93 o
  18   6   1     4754.76     4386.90    109.12 o
  20   6   1     5529.32     5082.41    112.09 o
  22   6   1      896.85     1083.91     73.25 o
  24   6   1       74.79       75.32     36.16 o
  26   6   1     3575.49     3657.27    115.98 o
  28   6   1     6439.51     6838.97    154.11 o
  30   6   1      411.60      448.21     52.39 o
  32   6   1    10275.66    10375.91    189.20 o
 -31   7   1      245.95      182.48     34.10 o
 -29   7   1     3270.24     3550.78    102.24 o
 -27   7   1     8210.13     8358.17    152.54 o
 -25   7   1     1124.26     1222.37     67.32 o
 -23   7   1    56336.21    54810.57    841.97 o
 -21   7   1     2023.45     2092.64     84.25 o
 -19   7   1    34545.73    34595.12    584.20 o
 -17   7   1      254.37      317.13     46.69 o
 -15   7   1   107524.80   104207.73   1780.57 o
 -13   7   1    52889.54    51563.95    946.48 o
 -11   7   1      763.65      842.51     49.44 o
  -9   7   1    60865.25    59702.51    845.37 o
  -7   7   1    19302.28    19004.06    237.83 o
  -5   7   1     2564.27     2746.15     89.93 o
  -3   7   1    29233.14    28552.39    305.16 o
  -1   7   1    11666.05    12258.32    136.87 o
   1   7   1   176785.44   179003.84   2143.15 o
   3   7   1    33329.34    32773.91    325.07 o
   5   7   1   186234.41   185380.55   2501.80 o
   7   7   1    75317.79    74346.38    980.82 o
   9   7   1     3567.17     3818.48     82.33 o
  11   7   1     1112.74     1198.81     62.81 o
  13   7   1     6843.04     6678.21    146.45 o
  15   7   1    19724.00    17975.09    331.87 o
  17   7   1     1799.83     2009.50     81.88 o
  19   7   1      602.68      487.32     48.83 o
  21   7   1    22159.78    23058.65    408.58 o
  23   7   1     1027.50     1133.92     73.45 o
  25   7   1      504.16      685.17     53.45 o
  27   7   1     1800.52     1715.51     76.82 o
  29   7   1     4870.79     4912.19    109.64 o
  31   7   1        3.15       11.67     28.28 o
 -30   8   1     1297.94     1403.84     81.51 o
 -28   8   1      112.60      157.92     36.84 o
 -26   8   1    12059.52    12113.62    262.38 o
 -24   8   1     3864.40     4335.51    156.05 o
 -22   8   1    17272.21    16963.17    316.64 o
 -20   8   1    14933.66    15420.37    329.27 o
 -18   8   1      669.59      687.11     83.91 o
 -16   8   1     1716.39     1847.77    102.47 o
 -14   8   1     7193.11     6761.00    189.96 o
 -12   8   1     2306.33     2129.07    108.64 o
 -10   8   1    17318.48    17849.90    291.37 o
  -8   8   1     8593.72     8429.44    178.99 o
  -6   8   1    30663.17    29187.96    502.85 o
  -4   8   1      362.77      369.08     41.08 o
  -2   8   1    21676.18    20700.44    318.70 o
   0   8   1     4510.26     4539.39    109.54 o
   2   8   1    37986.95    37860.76    548.51 o
   4   8   1    31253.31    30269.49    531.61 o
   6   8   1    15456.92    14982.03    231.29 o
   8   8   1      235.99      247.20     40.09 o
  10   8   1     3826.58     3979.61     97.42 o
  12   8   1   164640.41   160738.95   2869.32 o
  14   8   1     3110.90     3068.60     97.86 o
  16   8   1    11063.31    11134.41    208.00 o
  18   8   1    12986.24    12947.92    259.26 o
  20   8   1     7742.09     7903.81    200.40 o
  22   8   1      222.94      289.48     51.11 o
  24   8   1     1065.23     1149.90     71.76 o
  26   8   1    17557.88    17774.79    312.30 o
  28   8   1     2088.69     2001.49    102.03 o
 -27   9   1     3254.58     3343.88     97.95 o
 -25   9   1     2418.80     2491.06     99.53 o
 -23   9   1      903.71      848.69     57.74 o
 -21   9   1       96.06      190.18     49.90 o
 -19   9   1     1135.52     1162.76     80.26 o
 -17   9   1     1145.80     1346.42     84.85 o
 -15   9   1     1621.91     1648.06     89.68 o
 -13   9   1     2865.80     2893.78    127.70 o
 -11   9   1     1133.92     1236.56     92.81 o
  -9   9   1     9488.81     8813.19    213.63 o
  -7   9   1     6997.93     6834.11    158.36 o
  -5   9   1     6498.92     6248.91    162.85 o
  -3   9   1      276.14      336.37     59.07 o
  -1   9   1      208.10      294.29     57.15 o
   1   9   1    25477.22    24929.33    428.65 o
   3   9   1    14667.35    13807.08    259.19 o
   5   9   1     7162.00     7230.42    173.99 o
   7   9   1    24128.94    23662.20    470.10 o
   9   9   1     6372.06     5998.83    136.78 o
  11   9   1     1947.73     1871.83     73.57 o
  13   9   1     2004.41     2079.09     85.99 o
  15   9   1    13043.35    12660.93    412.28 o
  17   9   1    14881.82    14552.89    309.11 o
  19   9   1     7450.59     7674.45    199.68 o
  21   9   1     1016.07     1059.56     85.30 o
  23   9   1     8037.35     8794.05    206.75 o
  25   9   1      239.66      219.37     43.61 o
  27   9   1     4284.30     5021.21    136.00 o
 -24  10   1      873.16      901.70     70.51 o
 -22  10   1     3124.32     3545.17    132.52 o
 -20  10   1     8550.30     7984.47    349.80 o
 -18  10   1     1516.50     1430.35     77.13 o
 -16  10   1     4044.30     4246.54    161.62 o
 -14  10   1      660.50      705.10     86.78 o
 -12  10   1    33336.86    33079.16    659.03 o
 -10  10   1    33985.74    34016.59    870.75 o
  -8  10   1     9598.38     9002.75    275.54 o
  -6  10   1    30015.41    29785.78    665.87 o
  -4  10   1     9567.63     9167.88    217.66 o
  -2  10   1    33480.27    33646.44    613.46 o
   0  10   1     2069.89     1823.40     83.50 o
   2  10   1    12530.43    12839.31    326.28 o
   4  10   1    20032.70    19861.80    389.31 o
   6  10   1       69.20       63.79     39.28 o
   8  10   1    20009.53    19669.99    400.43 o
  10  10   1    11026.43    10880.83    226.03 o
  12  10   1     3991.98     4005.54    171.74 o
  14  10   1     5013.38     5167.01    181.86 o
  16  10   1     3130.08     3343.62    119.05 o
  18  10   1     8328.73     8792.97    200.56 o
  20  10   1     1238.80     1403.88     86.29 o
  22  10   1      145.84      148.45     40.26 o
  24  10   1       59.98       55.29     40.56 o
 -21  11   1      760.02      749.71     60.05 o
 -19  11   1      131.53      123.06     58.45 o
 -17  11   1    25706.75    27248.61    647.94 o
 -15  11   1      934.19      911.24     69.18 o
 -13  11   1     2402.63     2123.05    147.65 o
 -11  11   1      648.45      736.42     90.93 o
  -9  11   1    18131.16    18162.18    429.75 o
  -7  11   1     1392.97     1454.03    114.70 o
  -5  11   1    22782.39    22011.41    552.27 o
  -3  11   1     2945.78     2858.30    112.85 o
  -1  11   1     7177.87     7315.03    158.28 o
   1  11   1     8655.13     9374.34    457.35 o
   3  11   1    15847.78    15778.20    322.35 o
   5  11   1     1198.22     1173.87     82.81 o
   7  11   1       11.06      151.14     57.88 o
   9  11   1     9430.81     9656.00    763.01 o
  11  11   1      280.11      274.18     56.32 o
  13  11   1       78.75      229.66     79.11 o
  15  11   1    20799.33    21678.10    543.81 o
  17  11   1     1767.67     1677.87    146.44 o
  19  11   1      669.97      664.44     58.57 o
  21  11   1     3223.82     3051.99    124.83 o
 -16  12   1      272.28      200.74     68.58 o
 -14  12   1     5283.53     5515.91    212.31 o
 -12  12   1    10637.92     9898.32    582.76 o
 -10  12   1     3568.41     3721.90    204.23 o
  -8  12   1     4112.35     4083.41    159.63 o
  -6  12   1     6407.51     6408.96    186.82 o
  -4  12   1     2508.72     2439.15    122.15 o
  -2  12   1    16370.36    16341.32    554.58 o
   0  12   1     4565.32     4182.06    130.14 o
   2  12   1     2845.71     2848.59    103.16 o
   4  12   1      204.34      351.42     84.57 o
   6  12   1    13886.52    13757.03    311.19 o
   8  12   1      499.29      435.68     60.04 o
  10  12   1      355.89      378.27     82.18 o
  12  12   1     8725.98     9716.23    446.55 o
  14  12   1     1500.08     1749.61    150.65 o
  16  12   1       34.96       57.48     55.02 o
  -9  13   1    13069.28    13447.17    370.05 o
  -7  13   1     4650.37     4281.73    565.66 o
  -5  13   1     1836.15     1606.65    389.98 o
  -3  13   1      321.10     2580.77   1613.10 o
  -1  13   1     2568.45     5672.84    358.89 o
   1  13   1    14678.56    12789.27   1858.59 o
   5  13   1     4378.38     4652.70    408.95 o
   7  13   1     6933.66     6660.15    391.47 o
   9  13   1      559.20      572.94    268.13 o
 -38   0   2     1578.97     1769.56    159.47 o
 -36   0   2      959.87      990.41    178.51 o
 -34   0   2     1833.52     1764.41    117.42 o
 -32   0   2     2087.99     1896.77     87.55 o
 -30   0   2     4078.59     3910.27    163.63 o
 -28   0   2      983.13      920.19     82.84 o
 -26   0   2     5349.87     4927.75    133.63 o
 -24   0   2    23122.72    22599.21    373.91 o
 -22   0   2   255203.69   253933.05   5221.77 o
 -20   0   2   157519.38   160955.27   2349.91 o
 -18   0   2   174189.05   175450.48   2389.50 o
 -16   0   2    37255.63    38846.19    475.50 o
 -14   0   2   192248.30   181082.64   2453.61 o
 -12   0   2   216128.17   203351.61   2836.18 o
 -10   0   2  1096687.88   740704.56  15413.06 o
  -8   0   2  1462039.25   811375.13  17315.94 o
  -6   0   2    11803.39    12312.78    153.48 o
  -4   0   2       60.65      644.78     50.05 o
  -2   0   2    56827.38    49585.30    413.31 o
   0   0   2    39269.50    37037.53    286.07 o
   2   0   2    63509.71    62351.66    563.13 o
   4   0   2    45139.85    48004.86    503.34 o
   6   0   2   384353.03   315492.84   4739.15 o
   8   0   2    77393.84    81198.85    952.64 o
  10   0   2      381.32      397.47     38.12 o
  12   0   2    88467.55    89559.74   1155.80 o
  14   0   2    98054.87   106441.27   1268.94 o
  16   0   2    22535.16    21498.88    224.49 o
  18   0   2    13682.19    12322.15    136.86 o
  20   0   2      100.70      121.41     29.58 o
  22   0   2     2092.65     2371.65     83.26 o
  24   0   2    26718.16    25066.56    417.79 o
  26   0   2     7157.90     7051.80    170.72 o
  28   0   2     1261.61     1150.63     97.39 o
  30   0   2     2929.76     2318.17    262.69 o
  32   0   2      744.29      815.44     78.79 o
  34   0   2     5984.71     5979.39    190.69 o
  36   0   2     2399.50     2165.13    101.74 o
 -37   1   2      206.12      134.24     30.68 o
 -35   1   2      320.85      146.63     39.57 o
 -33   1   2     4310.39     4233.06    101.42 o
 -31   1   2      268.51      357.92     46.35 o
 -29   1   2    14476.40    13489.91    220.62 o
 -27   1   2    13431.97    12585.49    193.56 o
 -25   1   2    14763.63    14698.33    200.11 o
 -23   1   2     2290.04     2094.31     61.04 o
 -21   1   2    30139.76    27721.14    234.01 o
 -19   1   2    45528.70    44785.20    405.37 o
 -17   1   2     1793.06     1742.10     28.68 o
 -15   1   2     4292.63     5114.24     49.33 o
 -13   1   2     5622.96     5726.71     55.84 o
 -11   1   2    54632.07    52369.50    449.53 o
  -9   1   2    16846.28    19525.04    165.00 o
  -7   1   2   306995.34   252314.14   2770.20 o
  -5   1   2    15326.35    17219.50    140.99 o
  -3   1   2      714.45      709.68     20.09 o
  -1   1   2     2389.93     2757.02     25.37 o
   1   1   2     2033.24     2092.23     23.42 o
   3   1   2    94933.66    87569.80    672.31 o
   5   1   2      171.09      310.73     26.23 o
   7   1   2    11788.91    13491.97    123.13 o
   9   1   2    40132.64    43079.56    324.97 o
  11   1   2     2858.62     3818.50     56.23 o
  13   1   2   163255.16   159860.53   1583.74 o
  15   1   2     8751.53     9147.92     82.38 o
  17   1   2   119435.13   118456.09   1153.61 o
  19   1   2    28203.39    27040.03    223.40 o
  21   1   2    15057.00    14760.86    159.37 o
  23   1   2     5827.50     6136.64    132.55 o
  25   1   2     2840.41     2761.55     72.14 o
  27   1   2      932.21      924.75     44.43 o
  29   1   2        0.80       72.85     24.92 o
  31   1   2    12133.58    11940.61    279.32 o
  33   1   2     9158.52     9432.83    169.09 o
  35   1   2     1099.61      915.87     63.26 o
 -36   2   2     3137.20     2845.75    227.01 o
 -34   2   2     1119.86     1081.92     59.28 o
 -32   2   2     5207.53     4930.93    118.78 o
 -30   2   2     5935.22     5729.20    111.54 o
 -28   2   2     5456.31     5118.60    114.21 o
 -26   2   2     3126.93     3303.06    102.37 o
 -24   2   2     1128.93     1251.05     59.93 o
 -22   2   2    24775.38    24385.12    255.41 o
 -20   2   2     2968.83     3273.60     45.61 o
 -18   2   2     5329.58     6040.80     75.16 o
 -16   2   2    42116.53    41394.64    408.25 o
 -14   2   2    47468.42    46986.45    389.38 o
 -12   2   2     2792.81     2948.25     53.88 o
 -10   2   2      309.23      650.11     22.87 o
  -8   2   2     5298.69     4715.69     50.59 o
  -6   2   2       40.45      274.61     16.99 o
  -4   2   2     4018.14     4693.05     48.06 o
  -2   2   2    13462.38    14929.74    106.85 o
   0   2   2     1534.83     1204.39     27.18 o
   2   2   2    52154.31    54229.15    392.12 o
   4   2   2    18116.55    20799.22    174.07 o
   6   2   2   367403.03   322067.19   3527.01 o
   8   2   2    44760.64    47363.49    342.26 o
  10   2   2    20193.99    20131.93    151.43 o
  12   2   2      601.97      606.01     20.42 o
  14   2   2    58604.53    57680.92    454.08 o
  16   2   2    24632.42    23786.77    178.30 o
  18   2   2    27353.78    27394.38    227.21 o
  20   2   2    11738.61    11610.21    141.10 o
  22   2   2     5688.76     5457.38     95.95 o
  24   2   2      607.07      569.06     42.89 o
  26   2   2      579.51      668.35     50.98 o
  28   2   2     4758.51     4954.38    104.37 o
  30   2   2     5244.86     5365.88     97.49 o
  32   2   2     1399.45     1420.73     60.11 o
  34   2   2     4275.23     4225.65     99.90 o
  36   2   2      177.91      147.71     58.48 o
 -37   3   2      265.63      220.73     60.69 o
 -35   3   2     1759.77     1678.39     60.88 o
 -33   3   2     3194.67     3340.44     78.05 o
 -31   3   2     2213.12     2082.97     72.75 o
 -29   3   2     1319.70     1462.44     66.81 o
 -27   3   2     4941.24     4651.37    117.60 o
 -25   3   2    51646.29    50446.05    757.41 o
 -23   3   2     7110.82     7597.72    152.66 o
 -21   3   2     5126.66     4422.95     83.31 o
 -19   3   2     6085.83     5940.25     67.73 o
 -17   3   2        1.36       91.05     15.83 o
 -15   3   2     1039.99     1237.44     33.98 o
 -13   3   2    12190.42    13013.05    115.13 o
 -11   3   2   146586.52   145140.86   1472.73 o
  -9   3   2    91651.04    93022.42    843.17 o
  -7   3   2    51033.75    52520.06    654.40 o
  -5   3   2   722725.88   558762.69   8105.87 o
  -3   3   2    15564.75    16110.64    118.92 o
  -1   3   2      283.08      286.63     15.13 o
   1   3   2      897.42     1311.53     21.69 o
   3   3   2   110257.39   107247.41    866.54 o
   5   3   2      411.01      506.62     21.08 o
   7   3   2       25.07      147.58      9.40 o
   9   3   2    28633.54    27241.11    212.19 o
  11   3   2       38.99      288.28     28.22 o
  13   3   2    30990.53    35265.57    297.10 o
  15   3   2    36133.05    35066.34    286.72 o
  17   3   2     2887.76     3296.57     49.35 o
  19   3   2      112.98      149.09     20.55 o
  21   3   2      592.58      597.71     50.13 o
  23   3   2     1213.33     1316.29     51.93 o
  25   3   2     3355.09     3230.15     80.08 o
  27   3   2     6206.01     5936.04    130.99 o
  29   3   2     1565.98     1427.95     58.11 o
  31   3   2       60.69       56.28     31.36 o
  33   3   2       47.57       20.91     23.74 o
  35   3   2     5300.55     5420.55    160.96 o
 -36   4   2     4791.46     4604.05    150.21 o
 -34   4   2      781.87      740.46     58.77 o
 -32   4   2     6057.83     5979.28    122.31 o
 -30   4   2       75.27      140.67     34.68 o
 -28   4   2     1023.14     1095.99     55.39 o
 -26   4   2     3184.48     3476.74     94.45 o
 -24   4   2      784.92      878.18     54.88 o
 -22   4   2        9.67       87.90     37.78 o
 -20   4   2     6849.46     6817.45    142.96 o
 -18   4   2        7.80       79.34     27.83 o
 -16   4   2    24677.35    24101.00    236.18 o
 -14   4   2      462.24      717.85     25.84 o
 -12   4   2    26602.10    24131.66    228.78 o
 -10   4   2    12549.79    12948.87    128.19 o
  -8   4   2    37054.75    35965.24    348.16 o
  -6   4   2    12750.22    13473.99    103.51 o
  -4   4   2     2317.00     2985.27     34.45 o
  -2   4   2     1361.79     1830.39     23.99 o
   0   4   2   129539.48   124955.49    980.04 o
   2   4   2    87048.46    87642.54    833.74 o
   4   4   2     7912.50     8003.82     76.16 o
   6   4   2      606.12      461.78     14.05 o
   8   4   2    29065.99    29623.35    222.80 o
  10   4   2     9535.33     8509.28     81.58 o
  12   4   2    41760.25    43877.69    370.41 o
  14   4   2       92.62      109.37     18.16 o
  16   4   2     9631.75     9806.48     98.25 o
  18   4   2     3336.27     3450.70     64.24 o
  20   4   2    47995.87    47087.70    643.44 o
  22   4   2    35222.30    34496.17    511.39 o
  24   4   2      483.63      491.77     52.63 o
  26   4   2      442.94      450.03     46.80 o
  28   4   2    12339.39    12508.66    242.46 o
  30   4   2    18336.99    17799.73    327.81 o
  32   4   2      387.47      347.58     45.28 o
  34   4   2     1528.43     1548.90     69.43 o
 -35   5   2     5048.38     5093.52    134.41 o
 -33   5   2     6254.34     6473.56    141.24 o
 -31   5   2       37.46       64.87     35.78 o
 -29   5   2      124.26      166.15     31.90 o
 -27   5   2      281.11      504.81     59.96 o
 -25   5   2    11926.98    12103.81    205.98 o
 -23   5   2    11319.54    11404.73    276.08 o
 -21   5   2      132.37      189.58     46.27 o
 -19   5   2     1899.87     1954.40     75.99 o
 -17   5   2    12665.50    12832.41    191.18 o
 -15   5   2    27594.03    27321.04    348.40 o
 -13   5   2    15384.32    14659.33    179.72 o
 -11   5   2      260.44      384.37     23.29 o
  -9   5   2    22380.28    24267.15    256.07 o
  -7   5   2      333.86      527.45     16.61 o
  -5   5   2   100348.23   111216.54    936.96 o
  -3   5   2    39205.28    40246.60    272.62 o
  -1   5   2    34423.18    34386.78    228.27 o
   1   5   2      562.70     1236.52     18.76 o
   3   5   2    48338.54    48545.44    360.18 o
   5   5   2    14315.43    16826.55    123.88 o
   7   5   2    12204.88    11009.03     90.54 o
   9   5   2     1534.84     1444.44     40.85 o
  11   5   2      139.58      296.04     30.45 o
  13   5   2    27743.29    27946.63    289.51 o
  15   5   2    12976.12    13061.61    190.47 o
  17   5   2    24685.48    25315.93    349.32 o
  19   5   2    34976.16    34263.65    477.35 o
  21   5   2     3575.80     3518.74    103.72 o
  23   5   2    20142.16    19697.25    326.45 o
  25   5   2      420.48      578.01     62.06 o
  27   5   2    13604.78    13361.95    274.30 o
  29   5   2     2948.29     2831.43     92.59 o
  31   5   2     1459.94     1644.45     80.00 o
  33   5   2     1638.08     1595.86     61.58 o
 -34   6   2      335.53      237.36     51.47 o
 -32   6   2      127.64       94.77     21.83 o
 -30   6   2       11.35       37.42     25.62 o
 -28   6   2    14443.66    14120.89    261.22 o
 -26   6   2     3196.65     3093.72     96.34 o
 -24   6   2     1799.20     1834.84     87.61 o
 -22   6   2     3725.44     4328.94    209.97 o
 -20   6   2      545.95      501.70     60.68 o
 -18   6   2     4911.73     4658.24    119.58 o
 -16   6   2     1229.39     1284.05     50.86 o
 -14   6   2     6520.70     6498.05    106.04 o
 -12   6   2     4487.75     4640.66     70.44 o
 -10   6   2     7967.48     8083.71     92.37 o
  -8   6   2    49852.96    47921.79    424.80 o
  -6   6   2    55420.53    58714.91    529.52 o
  -4   6   2    60732.69    62552.06    486.14 o
  -2   6   2     7119.97     5506.53     49.18 o
   0   6   2     1079.79     1264.68     25.98 o
   2   6   2     2493.68     2769.91     37.01 o
   4   6   2      550.51      447.71     16.89 o
   6   6   2    16544.91    15328.86    152.22 o
   8   6   2     1933.20     1775.88     37.68 o
  10   6   2     2761.21     3049.00     63.25 o
  12   6   2    22568.89    20877.76    265.32 o
  14   6   2     2045.26     2180.10    118.65 o
  16   6   2    10007.34     9723.39    161.59 o
  18   6   2    29447.78    29995.04    454.86 o
  20   6   2      291.11      319.86     46.21 o
  22   6   2     1180.96     1285.76     71.97 o
  24   6   2     2544.59     2685.84    117.04 o
  26   6   2     3218.78     3320.68    121.70 o
  28   6   2      120.53      104.38     37.30 o
  30   6   2      650.32      527.62     43.93 o
  32   6   2     1475.27     1687.82     61.22 o
 -31   7   2      130.49       91.56     37.29 o
 -29   7   2       69.71       76.95     25.22 o
 -27   7   2      168.20      130.62     31.16 o
 -25   7   2     3054.66     2935.04     90.65 o
 -23   7   2      105.80      131.47     42.10 o
 -21   7   2     1390.37     1441.10     88.04 o
 -19   7   2     9718.78    10191.28    207.18 o
 -17   7   2        7.84       67.23     35.29 o
 -15   7   2      309.39      261.36     49.14 o
 -13   7   2     2521.82     2312.33     84.01 o
 -11   7   2     6595.61     6535.12    167.16 o
  -9   7   2     2664.41     2511.98     77.56 o
  -7   7   2     2404.66     2138.20     53.74 o
  -5   7   2     2716.90     2608.34     51.65 o
  -3   7   2    12920.50    12492.46    140.75 o
  -1   7   2     4741.03     5782.96     70.15 o
   1   7   2    10543.92    10032.70    110.25 o
   3   7   2    11078.57    10528.58    113.57 o
   5   7   2     1808.78     1953.60     50.08 o
   7   7   2       98.77      221.28     28.89 o
   9   7   2     6113.65     5755.43    113.12 o
  11   7   2     9862.56     9359.14    209.05 o
  13   7   2    10806.40    10557.78    220.38 o
  15   7   2     1146.99     1253.59     78.99 o
  17   7   2       18.06       71.09     36.31 o
  19   7   2      446.46      419.05     48.72 o
  21   7   2      244.07      627.50    106.88 o
  23   7   2      132.77      158.25     41.74 o
  25   7   2      213.01      167.91     37.80 o
  27   7   2     2222.54     2165.86     81.94 o
  29   7   2        4.84       10.72     26.12 o
 -30   8   2       47.17       71.57     36.15 o
 -28   8   2     2630.01     3078.92    217.17 o
 -26   8   2     5555.45     6065.61    153.41 o
 -24   8   2    16667.57    18043.15    349.04 o
 -22   8   2     1995.08     1859.66     96.30 o
 -20   8   2     2574.72     2568.34    141.10 o
 -18   8   2     1018.94      953.16     92.11 o
 -16   8   2       50.18       76.14     45.90 o
 -14   8   2      933.11     1084.31     89.98 o
 -12   8   2     1191.54     1263.33     79.46 o
 -10   8   2    16912.52    16529.50    349.02 o
  -8   8   2     7962.32     7458.36    162.52 o
  -6   8   2    72672.91    71103.34   1177.09 o
  -4   8   2    23207.73    22150.55    313.43 o
  -2   8   2     3698.13     4038.05    103.34 o
   0   8   2     3015.88     3114.07    237.78 o
   2   8   2     5527.73     5758.06    127.21 o
   4   8   2     9027.04     9060.84    152.90 o
   6   8   2     1203.62     1232.69     49.73 o
   8   8   2     5714.54     5403.81    112.85 o
  10   8   2     2108.31     2117.74     76.30 o
  12   8   2    20109.84    19737.99    302.59 o
  14   8   2    34781.27    34324.82    546.43 o
  16   8   2     3365.77     3399.20    114.38 o
  18   8   2      430.42      539.19     55.50 o
  20   8   2      704.52      779.80     70.85 o
  22   8   2      260.79      343.21     57.57 o
  24   8   2      453.32      518.93     58.44 o
  26   8   2     1089.79     1261.12     63.59 o
  28   8   2     2073.67     2118.70    108.63 o
 -27   9   2     1598.68     1716.53     72.81 o
 -25   9   2     1264.99     1395.33     88.58 o
 -23   9   2      149.15      142.02     42.14 o
 -21   9   2    12632.27    12350.91    267.99 o
 -19   9   2      362.40      545.42     72.49 o
 -17   9   2     2892.93     2769.32    113.53 o
 -15   9   2     2538.95     2673.19    113.99 o
 -13   9   2     8277.44     8148.32    232.29 o
 -11   9   2     8068.53     7832.91    207.30 o
  -9   9   2      545.69      507.51     81.26 o
  -7   9   2       50.83      168.05     45.91 o
  -5   9   2     2017.17     1897.30     93.42 o
  -3   9   2    15484.37    15434.31    358.78 o
  -1   9   2    45598.54    46128.23    804.55 o
   1   9   2    42087.24    40887.34    705.35 o
   3   9   2     1610.34     1688.85     79.70 o
   5   9   2     8928.21     8826.19    197.81 o
   7   9   2     7688.32     7878.89    229.86 o
   9   9   2    37945.53    36505.05    554.04 o
  11   9   2    20532.83    19607.62    340.09 o
  13   9   2     5596.14     5863.45    200.96 o
  15   9   2     2922.78     2703.02    102.90 o
  17   9   2       73.95      234.35     52.76 o
  19   9   2     1661.78     1717.75     84.80 o
  21   9   2    12131.72    12527.32    239.71 o
  23   9   2     1896.64     1838.99    104.18 o
  25   9   2      270.95      177.42     41.08 o
 -24  10   2     1152.55     1226.40     86.91 o
 -22  10   2      222.45      167.23     43.06 o
 -20  10   2     2559.39     2459.33    170.17 o
 -18  10   2      113.19      129.55     52.10 o
 -16  10   2     1980.75     1854.33    107.03 o
 -14  10   2      130.94      200.36     57.36 o
 -12  10   2      180.51      224.39     56.66 o
 -10  10   2    10105.03     9338.08    236.35 o
  -8  10   2    33842.33    32813.77    734.03 o
  -6  10   2     2512.94     3025.22    175.04 o
  -4  10   2     3000.91     3025.58    129.95 o
  -2  10   2     1580.35     1656.46     86.36 o
   0  10   2     5543.71     6234.53    947.99 o
   2  10   2    16903.23    16103.58    345.84 o
   4  10   2     1904.98     2109.49    162.46 o
   6  10   2     3691.05     3772.09    112.71 o
   8  10   2     2262.53     2200.88     90.52 o
  10  10   2      344.69      400.72     68.03 o
  12  10   2      623.51      758.12     76.68 o
  14  10   2        3.02      112.51     47.40 o
  16  10   2     1253.41     1159.83     86.73 o
  18  10   2      609.91      808.23     71.15 o
  20  10   2      323.91      344.31     51.24 o
  22  10   2     3765.98     3649.05    103.82 o
  24  10   2      321.91      197.26     48.06 o
 -21  11   2    11349.84    12111.25    284.14 o
 -19  11   2     4300.41     4537.09    166.14 o
 -17  11   2     2251.56     2262.79    174.66 o
 -15  11   2      193.65      180.61     50.88 o
 -13  11   2     4263.70     4311.95    145.65 o
 -11  11   2    19415.94    18985.28    454.58 o
  -9  11   2    18639.94    17697.21    426.16 o
  -7  11   2     9285.84     9135.32    271.88 o
  -5  11   2    11379.78    12085.97    382.10 o
  -3  11   2     5405.24     5837.57    397.40 o
  -1  11   2      318.48      378.14     57.20 o
   1  11   2      958.26      930.97    124.38 o
   3  11   2    11057.53    10582.96    287.29 o
   5  11   2     6183.13     6440.53    175.15 o
   7  11   2     7836.04     7298.19    164.97 o
   9  11   2     1435.63     1603.76     90.01 o
  11  11   2     1762.48     1643.78     97.96 o
  13  11   2     1801.73     1967.78    169.45 o
  15  11   2      325.28      224.33     84.03 o
  17  11   2       46.50       34.90     30.83 o
  19  11   2      380.23      266.20     75.48 o
 -16  12   2      599.49      746.40    135.44 o
 -14  12   2      597.97      570.03     69.49 o
 -12  12   2      325.66      298.89     74.10 o
 -10  12   2     3070.27     2855.26    158.15 o
  -8  12   2      753.22      639.63     81.89 o
  -6  12   2     1925.05     2047.29    117.89 o
  -4  12   2     5560.92     5822.43    173.80 o
  -2  12   2     2087.33     2046.88    207.33 o
   0  12   2     2278.77     2458.43    115.40 o
   2  12   2     4163.67     4170.40    122.88 o
   4  12   2     3393.06     3340.91    160.11 o
   6  12   2    10162.68     9736.81    233.78 o
   8  12   2     2958.96     3660.01   1058.47 o
  10  12   2     1288.51     1473.68    118.11 o
  12  12   2     5744.81     5970.75    219.53 o
  14  12   2    14679.26    16248.64    584.86 o
  -9  13   2     4595.22     5377.88    318.59 o
  -7  13   2      146.79      236.52     72.49 o
  -5  13   2     7839.31     9411.71    942.59 o
  -3  13   2      235.26      210.35    152.93 o
  -1  13   2      222.80       99.47     57.29 o
   1  13   2       25.32      148.26    110.06 o
   5  13   2     9185.45     9629.95    736.35 o
   7  13   2      348.90      783.50    440.38 o
 -37   1   3     1047.04      997.31     66.73 o
 -35   1   3        8.76       44.79     24.62 o
 -33   1   3     1191.41     1288.73     61.53 o
 -31   1   3       69.40      168.83     41.38 o
 -29   1   3       89.30      174.03     36.61 o
 -27   1   3      916.36      827.13     45.10 o
 -25   1   3    28937.84    28780.15    392.60 o
 -23   1   3     8325.43     7880.42    136.38 o
 -21   1   3    10984.62    10509.38     93.39 o
 -19   1   3     4076.46     3660.30     47.43 o
 -17   1   3     3043.71     3741.66     40.11 o
 -15   1   3     6720.80     6611.59     67.69 o
 -13   1   3     5031.28     4939.09     48.52 o
 -11   1   3     4401.97     5048.54     49.59 o
  -9   1   3   184763.50   171844.47   1503.35 o
  -7   1   3   128130.04   119906.89   1052.17 o
  -5   1   3     7681.01     8158.39     86.54 o
  -3   1   3   138881.73   120846.08    979.69 o
  -1   1   3   140161.77   122901.70    965.14 o
   1   1   3     1866.32     2454.39     28.82 o
   3   1   3       81.43      287.95     21.78 o
   5   1   3    50003.25    53280.95    412.55 o
   7   1   3       66.65      149.97     19.22 o
   9   1   3    17959.60    18068.88    136.00 o
  11   1   3    43993.94    47324.35    373.82 o
  13   1   3     5431.85     6425.94     65.19 o
  15   1   3     3559.31     3737.74     43.19 o
  17   1   3    41470.48    41289.21    342.08 o
  19   1   3     7814.44     7296.02     76.16 o
  21   1   3     6571.12     6332.92    103.19 o
  23   1   3     4789.48     4660.24     90.40 o
  25   1   3      290.17      284.23     37.60 o
  27   1   3     1211.75     1087.80     49.90 o
  29   1   3     2212.12     1958.38     95.99 o
  31   1   3     4437.22     4362.07     99.08 o
  33   1   3      298.23      228.81     34.76 o
  35   1   3      961.73      940.53     62.97 o
 -36   2   3      543.31      565.90     63.81 o
 -34   2   3       58.75       91.96     35.68 o
 -32   2   3      267.82      228.64     47.03 o
 -30   2   3      692.35      616.65     56.05 o
 -28   2   3    18887.84    18393.64    270.42 o
 -26   2   3      937.78     1080.61     56.33 o
 -24   2   3     2226.65     2344.33     67.62 o
 -22   2   3     2358.94     2395.13     46.81 o
 -20   2   3     1072.64     1188.19     31.68 o
 -18   2   3    37844.48    38866.64    374.16 o
 -16   2   3    20524.40    20323.58    173.39 o
 -14   2   3     8338.83     7597.52     71.14 o
 -12   2   3     2150.51     2537.79     38.58 o
 -10   2   3    22779.88    24033.09    194.45 o
  -8   2   3    33714.39    34234.07    277.98 o
  -6   2   3      157.41      260.95     18.99 o
  -4   2   3    35599.25    36824.48    253.84 o
  -2   2   3     3350.70     3621.72     38.13 o
   0   2   3       46.69      198.62     17.33 o
   2   2   3    13749.88    13853.41     96.59 o
   4   2   3   389445.75   330827.66   3566.49 o
   6   2   3   157823.03   152093.42   1349.02 o
   8   2   3    10160.88    10333.39     82.97 o
  10   2   3       78.24      144.44     14.20 o
  12   2   3    35221.55    36754.77    272.16 o
  14   2   3      635.57      544.12     19.67 o
  16   2   3      486.66      637.64     23.29 o
  18   2   3     5605.93     5333.50     65.57 o
  20   2   3     1202.46     1166.22     41.40 o
  22   2   3    17790.59    16802.02    217.82 o
  24   2   3    20164.48    19119.41    288.44 o
  26   2   3    10266.48     9766.49    164.93 o
  28   2   3     6261.60     5832.65    116.54 o
  30   2   3     1702.37     1637.67     51.96 o
  32   2   3     6138.57     6022.48    100.12 o
  34   2   3     1754.77     1620.22    107.80 o
 -37   3   3        1.36       25.33     22.41 o
 -35   3   3        5.11       16.34     27.88 o
 -33   3   3     1430.85     1420.99     61.88 o
 -31   3   3    11464.72    11030.26    190.17 o
 -29   3   3       10.09       18.87     29.17 o
 -27   3   3        2.65       39.08     33.04 o
 -25   3   3      457.57      771.27    114.13 o
 -23   3   3    12405.17    12428.25    208.78 o
 -21   3   3    22925.24    22787.25    327.90 o
 -19   3   3     2059.31     1988.43     38.14 o
 -17   3   3     1105.88     1280.58     43.02 o
 -15   3   3      537.05      539.28     18.97 o
 -13   3   3    15425.40    16045.19    140.44 o
 -11   3   3    89807.70    90983.68    867.31 o
  -9   3   3     4304.27     4025.90     52.47 o
  -7   3   3     1725.81     1879.48     43.21 o
  -5   3   3     3241.00     3221.37     41.31 o
  -3   3   3   165471.20   156879.63   1472.29 o
  -1   3   3    95245.48    96541.91    777.01 o
   1   3   3    15664.17    16485.45    127.68 o
   3   3   3    45426.95    46316.29    344.44 o
   5   3   3    81306.14    81725.66    626.25 o
   7   3   3   129445.02   129698.46   1408.11 o
   9   3   3    14271.44    16347.77    128.86 o
  11   3   3     5600.45     5698.59     62.09 o
  13   3   3     9663.15     9401.64     86.94 o
  15   3   3    40730.79    43292.53    356.61 o
  17   3   3     1529.43     1748.07     34.45 o
  19   3   3      834.13      756.48     32.75 o
  21   3   3      898.12      995.32     50.41 o
  23   3   3     7684.85     7580.08    136.50 o
  25   3   3     1658.63     1627.53     56.23 o
  27   3   3     3202.91     3039.24    103.85 o
  29   3   3     6137.35     5709.17    144.14 o
  31   3   3     3818.53     3522.79     83.59 o
  33   3   3     1994.63     1833.67     59.84 o
 -36   4   3      516.73      675.05     60.19 o
 -34   4   3     3491.85     3595.09     81.73 o
 -32   4   3     9575.28     9418.73    158.17 o
 -30   4   3      377.61      449.13     46.86 o
 -28   4   3      952.16      949.74     60.24 o
 -26   4   3      886.33      845.88     63.55 o
 -24   4   3    53516.05    52881.00    810.70 o
 -22   4   3     2174.51     2158.23     84.79 o
 -20   4   3    52308.83    51718.44    769.16 o
 -18   4   3    31173.40    31147.97    368.27 o
 -16   4   3     5260.92     5548.05     96.74 o
 -14   4   3    41010.38    38965.91    375.52 o
 -12   4   3      568.50      714.38     25.57 o
 -10   4   3     1691.91     2070.23     39.19 o
  -8   4   3    21131.69    22633.63    319.00 o
  -6   4   3    55713.84    56228.09    470.52 o
  -4   4   3   148187.67   145008.94   1271.69 o
  -2   4   3    56781.32    59726.70    426.30 o
   0   4   3    94489.62    95090.75    746.95 o
   2   4   3    12765.95    13193.20    117.79 o
   4   4   3    16296.41    17339.91    125.48 o
   6   4   3     4238.60     5043.51     40.31 o
   8   4   3     5193.89     5439.71     52.28 o
  10   4   3    11662.39    14323.19    118.13 o
  12   4   3     5504.63     6527.62     66.68 o
  14   4   3     5247.54     5047.46     60.92 o
  16   4   3      516.78      345.81     25.09 o
  18   4   3      116.91      271.86     34.53 o
  20   4   3     2205.87     2148.13     89.45 o
  22   4   3    10102.46     9810.92    203.04 o
  24   4   3        6.22       70.83     36.83 o
  26   4   3     3028.41     3165.19    101.67 o
  28   4   3       16.42       28.08     29.72 o
  30   4   3      477.19      446.60     45.46 o
  32   4   3     2572.29     2395.72     75.89 o
  34   4   3      920.13      867.57     64.91 o
 -35   5   3     1261.17     1324.20     62.19 o
 -33   5   3     1130.44      879.84     88.50 o
 -31   5   3    10755.71     9616.64    189.76 o
 -29   5   3      138.55      220.01     34.29 o
 -27   5   3     3725.80     3518.82     84.73 o
 -25   5   3     4740.87     4589.87    120.41 o
 -23   5   3      204.23      350.85     52.85 o
 -21   5   3      738.43      964.88     70.07 o
 -19   5   3       44.25       44.34     34.45 o
 -17   5   3    10951.45    11485.48    177.94 o
 -15   5   3    25470.96    26680.26    314.90 o
 -13   5   3    32849.63    34023.88    641.41 o
 -11   5   3     2027.55     2487.34     51.48 o
  -9   5   3    83761.37    87836.98    824.47 o
  -7   5   3   111194.77   116797.86   1081.75 o
  -5   5   3     1312.32     1152.00     20.32 o
  -3   5   3     3913.10     4846.20     37.27 o
  -1   5   3    38446.22    40255.03    328.92 o
   1   5   3   116668.05   120657.96   1067.36 o
   3   5   3    81599.81    88978.90    735.32 o
   5   5   3     7597.50     7898.98     65.26 o
   7   5   3   156823.56   163035.06   1671.68 o
   9   5   3    18410.18    18939.95    156.71 o
  11   5   3     5220.88     5293.58     74.01 o
  13   5   3       36.13      167.72     25.91 o
  15   5   3    41758.64    41768.59    574.10 o
  17   5   3    35103.61    34339.18    501.50 o
  19   5   3    21212.53    21020.88    355.51 o
  21   5   3    25212.51    24758.10    370.45 o
  23   5   3     1805.28     1702.46     83.44 o
  25   5   3      459.82      444.70     57.13 o
  27   5   3     2060.66     2075.46     74.48 o
  29   5   3      515.71      602.55     48.88 o
  31   5   3      150.90      113.28     32.85 o
  33   5   3      108.75       34.67     29.34 o
 -34   6   3     1788.91     1842.28     69.53 o
 -32   6   3     2088.82     2004.69     83.68 o
 -30   6   3     1395.53     1263.42     76.21 o
 -28   6   3      499.15      615.55     52.19 o
 -26   6   3      596.69      775.72     61.47 o
 -24   6   3      399.16      433.26     46.66 o
 -22   6   3    14100.66    14168.80    247.40 o
 -20   6   3     2915.38     2713.15    103.29 o
 -18   6   3    28816.05    28875.96    440.69 o
 -16   6   3    25390.96    25254.00    359.29 o
 -14   6   3      825.63      688.51     41.18 o
 -12   6   3       43.59      113.80     22.17 o
 -10   6   3    76248.67    73335.99    783.12 o
  -8   6   3    30856.97    30548.79    272.89 o
  -6   6   3       31.20      118.89     22.05 o
  -4   6   3    74953.83    77270.30    690.38 o
  -2   6   3    82393.95    82383.63    728.36 o
   0   6   3     2736.34     3053.76     35.81 o
   2   6   3     1047.75     1442.20     26.69 o
   4   6   3    17657.94    16296.14    125.45 o
   6   6   3       78.61      161.92     18.03 o
   8   6   3    10018.96     9998.25    109.53 o
  10   6   3    80393.87    79648.82    980.97 o
  12   6   3      133.81      246.87     28.79 o
  14   6   3       70.70      190.79     40.23 o
  16   6   3     7846.93     7906.46    164.79 o
  18   6   3    87480.40    87511.58   1402.40 o
  20   6   3     2465.69     2379.22     89.44 o
  22   6   3     3488.68     3695.54    111.80 o
  24   6   3      532.04      594.17     54.24 o
  26   6   3     7558.87     7603.87    147.25 o
  28   6   3      951.65      877.20     66.81 o
  30   6   3       92.39       48.29     25.03 o
 -31   7   3     7074.91     7340.29    144.54 o
 -29   7   3     3300.66     3166.28     84.33 o
 -27   7   3      555.60      749.22     50.68 o
 -25   7   3     5595.22     5322.98    123.29 o
 -23   7   3    17996.13    17854.25    305.49 o
 -21   7   3    20295.64    20368.73    373.65 o
 -19   7   3    22797.68    22390.22    403.05 o
 -17   7   3    87079.72    84328.28   1526.35 o
 -15   7   3    42692.23    42143.77    796.70 o
 -13   7   3      551.04      670.15     56.59 o
 -11   7   3     1687.72     1607.98     65.14 o
  -9   7   3    92067.16    89667.77   1339.56 o
  -7   7   3   119464.17   119264.02   1772.09 o
  -5   7   3     2341.80     2324.11     68.52 o
  -3   7   3    27619.34    26768.16    276.55 o
  -1   7   3    32433.41    32609.79    344.54 o
   1   7   3     2675.02     2875.04     51.74 o
   3   7   3    16676.06    16151.96    166.97 o
   5   7   3    19119.38    18748.49    220.97 o
   7   7   3    36197.60    35860.63    432.09 o
   9   7   3      837.26      942.89     50.74 o
  11   7   3    17814.22    17503.06    257.82 o
  13   7   3    41087.38    41909.93    941.85 o
  15   7   3    35937.21    36291.44    591.56 o
  17   7   3     2440.78     2723.58     93.72 o
  19   7   3      497.90      477.83     50.93 o
  21   7   3     4400.64     4312.56    107.14 o
  23   7   3      612.51      808.50     52.64 o
  25   7   3    12780.75    12701.17    239.09 o
  27   7   3     6028.88     5677.07    137.07 o
  29   7   3     3429.75     3408.62     92.71 o
 -30   8   3      326.36      230.08     42.95 o
 -28   8   3     8989.55     9031.66    206.63 o
 -26   8   3     1096.15     1026.93     70.06 o
 -24   8   3      377.93      459.04     55.98 o
 -22   8   3     5500.46     5268.89    186.27 o
 -20   8   3    12652.07    12859.85    350.02 o
 -18   8   3    15340.48    15540.75    597.58 o
 -16   8   3     1173.44     1305.02    126.79 o
 -14   8   3     2764.66     2966.57    122.98 o
 -12   8   3     6010.66     5568.48    154.65 o
 -10   8   3    41098.50    38680.78   1106.55 o
  -8   8   3      863.62     1107.96     74.48 o
  -6   8   3    16365.67    15452.79    244.23 o
  -4   8   3    10538.45    10711.89    326.99 o
  -2   8   3    24747.66    23084.68    314.82 o
   0   8   3      840.71      853.69     46.11 o
   2   8   3    33212.56    32271.18    421.23 o
   4   8   3    85161.97    82654.20   1335.61 o
   6   8   3      850.28      955.78     49.97 o
   8   8   3    47538.71    46984.83    683.48 o
  10   8   3    24365.60    24259.54    392.34 o
  12   8   3      138.27      200.93     54.82 o
  14   8   3     2034.92     2057.05     89.14 o
  16   8   3     4829.15     4615.19    151.81 o
  18   8   3    49858.65    47518.25    761.56 o
  20   8   3    14945.96    14139.05    260.45 o
  22   8   3     2414.04     2430.96     94.61 o
  24   8   3    11807.89    12316.19    238.65 o
  26   8   3     2218.10     2202.08     76.35 o
  28   8   3     2951.52     2921.70     98.67 o
 -27   9   3        3.34       -0.43     19.24 o
 -25   9   3      412.73      323.61     49.22 o
 -23   9   3      653.51      678.01     62.53 o
 -21   9   3     5750.96     5937.98    166.73 o
 -19   9   3      796.56      957.48     79.70 o
 -17   9   3     9244.13     8705.38    214.64 o
 -15   9   3       45.86      103.48     56.31 o
 -13   9   3    19563.86    19838.95    443.53 o
 -11   9   3    11842.48    11261.01    267.14 o
  -9   9   3     1733.96     1594.85     94.25 o
  -7   9   3     7019.44     7044.01    169.33 o
  -5   9   3       49.47      114.94     33.57 o
  -3   9   3    23931.17    22988.10    410.00 o
  -1   9   3    10162.46    10468.48    205.47 o
   1   9   3     4792.22     4685.74    137.05 o
   3   9   3     1093.73     1071.79     62.88 o
   5   9   3     2898.28     2626.32     94.13 o
   7   9   3    49919.18    47935.04    814.00 o
   9   9   3     6857.11     6653.93    182.39 o
  11   9   3     5229.12     5348.71    129.79 o
  13   9   3     1988.37     2101.85     81.33 o
  15   9   3     4403.69     4265.20    116.66 o
  17   9   3     3506.68     3535.23    101.26 o
  19   9   3     3822.51     4150.05    128.73 o
  21   9   3    19465.17    20355.80    336.89 o
  23   9   3     9563.70     9970.08    211.78 o
  25   9   3       15.43       40.12     30.78 o
 -24  10   3    14808.20    16059.83    390.96 o
 -22  10   3     1453.00     1605.22    143.80 o
 -20  10   3    19123.68    20210.31    655.43 o
 -18  10   3    17047.81    17326.15    464.99 o
 -16  10   3      170.67      174.74     59.08 o
 -14  10   3     2822.69     2793.80    128.17 o
 -12  10   3        4.78       37.52     40.03 o
 -10  10   3     4503.61     4847.27    150.92 o
  -8  10   3      140.67      131.43     61.36 o
  -6  10   3     6998.41     6660.04    241.74 o
  -4  10   3    45324.04    46819.55   1156.24 o
  -2  10   3     2474.12     2396.40    110.44 o
   0  10   3     8557.93     9082.65    212.72 o
   2  10   3     1244.58     1612.13    280.80 o
   4  10   3     3948.00     4156.96    123.62 o
   6  10   3     1431.32     1535.78     94.33 o
   8  10   3      213.50      280.74     63.86 o
  10  10   3       29.57      130.23     53.36 o
  12  10   3     9572.82    10290.73    672.09 o
  14  10   3      151.05      189.24     41.96 o
  16  10   3    19878.73    19936.85    365.77 o
  18  10   3      481.13      665.45     66.59 o
  20  10   3     2579.10     2797.59    113.32 o
  22  10   3     2468.56     2329.77     80.73 o
 -21  11   3      617.27      862.61     73.43 o
 -19  11   3     1041.30      974.30     70.19 o
 -17  11   3       97.71       86.83     43.33 o
 -15  11   3       62.40       47.78     48.31 o
 -13  11   3    12273.05    12323.93    286.37 o
 -11  11   3     6366.41     6056.16    207.76 o
  -9  11   3       83.33      166.25     55.82 o
  -7  11   3    11927.19    11572.17    301.38 o
  -5  11   3     3095.03     3128.77    138.65 o
  -3  11   3     9694.80     8997.87    222.42 o
  -1  11   3     2680.46     2805.05    130.25 o
   1  11   3    41444.88    40673.38    778.23 o
   3  11   3     4060.51     4358.33    127.16 o
   5  11   3     3704.40     3653.52    139.04 o
   7  11   3    50120.61    50057.21   1382.96 o
   9  11   3     6135.36     6318.95    184.42 o
  11  11   3      202.18      200.58     51.11 o
  13  11   3     8019.19     8322.49    366.48 o
  15  11   3    17291.41    17656.48    546.75 o
  17  11   3     2955.27     3213.04    156.16 o
  19  11   3       35.96        5.34     50.81 o
 -16  12   3     5817.98     6221.14    457.02 o
 -14  12   3      291.20      302.82     55.25 o
 -12  12   3      190.10      198.40     56.82 o
 -10  12   3     6420.35     6176.01    325.26 o
  -8  12   3     2218.71     2112.77    151.64 o
  -6  12   3      432.00      380.66     79.73 o
  -4  12   3     6871.10     6505.92    393.19 o
  -2  12   3     7376.11     6486.72    593.61 o
   0  12   3     2081.61     2412.77    337.83 o
   2  12   3      491.09      452.30    102.14 o
   4  12   3    18950.23    19323.54    452.05 o
   6  12   3        1.16       36.04     36.56 o
   8  12   3      826.79      727.66     83.77 o
  10  12   3     4015.53     7333.52   3469.79 o
  12  12   3     4152.80     4415.27    178.96 o
  14  12   3      393.80      285.49     78.09 o
  -9  13   3     1867.56     1944.41    145.49 o
  -7  13   3     3202.39     3332.66   1316.43 o
  -5  13   3       10.10       54.01     66.11 o
  -3  13   3     4933.78     4569.58   2793.45 o
   1  13   3       50.10      202.84    123.05 o
   5  13   3     1511.03     1473.85    135.46 o
   7  13   3     2052.09     2067.74    203.48 o
 -38   0   4     5440.80     4892.05    272.08 o
 -36   0   4     2343.26     2536.86    161.95 o
 -34   0   4     6178.03     5974.24    182.21 o
 -32   0   4    32471.47    31490.90    664.67 o
 -30   0   4    86851.56    81083.56   2345.75 o
 -28   0   4     7930.92     7991.53    240.36 o
 -26   0   4    19518.10    19379.00    432.22 o
 -24   0   4      326.29      437.82     70.70 o
 -22   0   4    33791.96    33665.85    475.46 o
 -20   0   4    34132.65    34927.68    420.89 o
 -18   0   4    82359.61    91115.98    994.66 o
 -16   0   4   371108.44   352796.78   5472.60 o
 -14   0   4    48750.74    49316.56    485.30 o
 -12   0   4     8097.18     7372.00     94.40 o
 -10   0   4   703485.06   525272.13   9045.89 o
  -8   0   4   895782.88   599255.94  11933.67 o
  -6   0   4   179698.28   161862.47   2082.20 o
  -4   0   4    42039.19    40409.53    413.94 o
  -2   0   4   368976.16   283588.78   4037.69 o
   0   0   4     5942.89     6568.05    101.79 o
   2   0   4    63917.94    67777.21    719.57 o
   4   0   4    26405.84    25948.49    264.09 o
   6   0   4      901.63      983.55     33.76 o
   8   0   4    35683.07    38556.80    380.37 o
  10   0   4   105027.40   110590.90   1313.98 o
  12   0   4    21567.44    20441.58    207.80 o
  14   0   4    14365.92    15368.98    172.41 o
  16   0   4     1351.52     1189.57     34.90 o
  18   0   4     1054.20      984.02     44.19 o
  20   0   4    24511.13    21878.12    344.88 o
  22   0   4    42212.70    42047.29    805.77 o
  24   0   4    12190.60    11992.96    292.24 o
  26   0   4     9736.02     9278.93    254.88 o
  28   0   4      998.99     1039.75     75.17 o
  30   0   4    30678.02    30041.44    725.59 o
  32   0   4    16740.40    16105.89    381.31 o
  34   0   4      811.93      786.87     60.89 o
 -37   1   4     1081.50      999.00     56.20 o
 -35   1   4     1256.99     1249.72     55.45 o
 -33   1   4     5557.33     5295.92    142.26 o
 -31   1   4     5484.40     5552.93    117.50 o
 -29   1   4     1563.67     1480.03     68.53 o
 -27   1   4      123.04      169.23     38.63 o
 -25   1   4     5980.90     5990.78    123.71 o
 -23   1   4     3940.25     4138.10     82.78 o
 -21   1   4    10560.33     9900.47     92.29 o
 -19   1   4    23649.34    23188.48    227.97 o
 -17   1   4    25199.11    25588.21    203.69 o
 -15   1   4     5336.37     6410.32     65.16 o
 -13   1   4    51094.48    52167.86    448.26 o
 -11   1   4     2231.46     3306.06     43.27 o
  -9   1   4    29363.46    30179.22    219.09 o
  -7   1   4    93465.71    91265.13    760.57 o
  -5   1   4   223098.36   186820.34   1778.62 o
  -3   1   4    18872.30    19560.56    137.69 o
  -1   1   4    72652.52    70356.27    521.37 o
   1   1   4    65573.69    64938.91    501.98 o
   3   1   4    52452.32    54718.27    454.04 o
   5   1   4   147914.55   141282.84   1248.86 o
   7   1   4     1015.56     1075.53     22.51 o
   9   1   4    94575.97    98707.53    808.22 o
  11   1   4    34109.76    34856.78    259.79 o
  13   1   4     3928.71     3407.41     45.41 o
  15   1   4    55037.58    57294.27    476.88 o
  17   1   4     3453.85     3316.03     44.18 o
  19   1   4    62062.40    58850.60    685.02 o
  21   1   4    16597.30    16164.04    227.19 o
  23   1   4    37417.13    36301.05    488.84 o
  25   1   4    16388.46    15754.16    251.31 o
  27   1   4    10399.61    10213.34    181.08 o
  29   1   4      370.54      302.01     45.10 o
  31   1   4     1798.93     1760.62     63.90 o
  33   1   4      811.13      884.79     46.95 o
  35   1   4      707.42      576.53    120.57 o
 -38   2   4     2545.57     2307.23    146.13 o
 -36   2   4     2230.82     2149.41     75.09 o
 -34   2   4      275.08      167.91     46.25 o
 -32   2   4      411.93      374.77     63.26 o
 -30   2   4    11576.38    11508.27    224.43 o
 -28   2   4     7791.53     7730.44    151.37 o
 -26   2   4     6645.79     6568.69    118.78 o
 -24   2   4      452.41      485.08     38.45 o
 -22   2   4    13859.87    13688.70    155.84 o
 -20   2   4      195.90      243.83     21.10 o
 -18   2   4       72.68      215.00     23.91 o
 -16   2   4    31331.04    31186.06    318.29 o
 -14   2   4     1914.55     2412.90     30.96 o
 -12   2   4    19570.74    20467.85    178.82 o
 -10   2   4      145.68      272.32     21.57 o
  -8   2   4    32224.32    29994.62    225.69 o
  -6   2   4   199142.13   182015.31   1635.37 o
  -4   2   4    10287.32    10630.13     94.20 o
  -2   2   4    77457.44    73627.32    554.48 o
   0   2   4      289.44      775.22     25.18 o
   2   2   4    73603.69    72230.98    552.99 o
   4   2   4       36.07      134.56     13.57 o
   6   2   4       99.98      445.09     13.56 o
   8   2   4   318017.09   298933.50   3270.51 o
  10   2   4      729.14      786.28     24.23 o
  12   2   4    30537.79    28923.47    207.14 o
  14   2   4    78138.30    84743.72    755.92 o
  16   2   4     6425.49     6122.08     65.25 o
  18   2   4      736.49      722.04     30.07 o
  20   2   4    14244.43    13288.16    239.35 o
  22   2   4    30669.26    29527.01    400.17 o
  24   2   4     1529.43     1637.45     63.75 o
  26   2   4     3086.72     3242.39     80.35 o
  28   2   4     3602.74     3550.47     99.66 o
  30   2   4       40.14       58.35     24.31 o
  32   2   4      450.11      317.84     38.08 o
  34   2   4      251.25      189.22     51.03 o
 -37   3   4       74.17       67.97     25.48 o
 -35   3   4     1158.41     1105.59     69.59 o
 -33   3   4     3996.30     4069.37    105.52 o
 -31   3   4      218.56      361.27     48.15 o
 -29   3   4    10882.83    11220.69    197.22 o
 -27   3   4    16935.99    17667.66    298.22 o
 -25   3   4     6389.06     7186.17    144.29 o
 -23   3   4      402.21      486.92     47.40 o
 -21   3   4     4398.06     4752.69     83.23 o
 -19   3   4   119790.00   119393.80   1251.06 o
 -17   3   4    19674.17    20358.53    256.13 o
 -15   3   4    61330.34    62909.69    548.66 o
 -13   3   4    43804.58    43553.98    365.80 o
 -11   3   4    11079.25    12128.22    106.01 o
  -9   3   4    21920.95    22035.21    163.78 o
  -7   3   4      818.73      520.71     14.42 o
  -5   3   4    16248.35    18534.00    122.04 o
  -3   3   4    15969.98    18034.63    134.05 o
  -1   3   4     2571.27     2685.32     36.37 o
   1   3   4   183249.58   171314.27   1606.47 o
   3   3   4    27322.46    29373.15    202.24 o
   5   3   4     8721.27     9161.12     63.80 o
   7   3   4     8258.33     6865.11     59.50 o
   9   3   4    31136.82    34581.13    256.67 o
  11   3   4     7979.50     9661.70     89.19 o
  13   3   4    40611.42    40061.19    334.14 o
  15   3   4    15528.05    16394.06    135.64 o
  17   3   4     5510.59     5860.51     75.32 o
  19   3   4    41775.97    41593.74    561.32 o
  21   3   4     8354.64     8321.25    152.38 o
  23   3   4       44.98       92.28     34.69 o
  25   3   4      368.47      360.07     43.70 o
  27   3   4     9260.14     8763.38    161.38 o
  29   3   4       46.75       24.88     32.71 o
  31   3   4     4812.86     4833.16    112.33 o
  33   3   4     6533.31     6410.39    186.97 o
 -36   4   4       92.49       90.01     25.80 o
 -34   4   4     1202.13     1143.25     53.71 o
 -32   4   4     1285.91     1257.69     70.14 o
 -30   4   4     3903.10     3860.85    107.58 o
 -28   4   4       28.78       78.24     34.75 o
 -26   4   4     8739.20     8388.68    154.94 o
 -24   4   4    22654.06    22828.61    370.07 o
 -22   4   4    28383.46    29111.24    430.88 o
 -20   4   4    15206.09    15832.96    257.44 o
 -18   4   4     2919.68     2779.91     71.76 o
 -16   4   4    11052.44    10478.17    122.30 o
 -14   4   4    12044.50    11073.82    107.95 o
 -12   4   4   150779.94   156812.41   1697.11 o
 -10   4   4    30765.44    31305.49    273.91 o
  -8   4   4    38791.17    35178.05    274.69 o
  -6   4   4     2712.66     2389.99     34.53 o
  -4   4   4    46697.90    48392.43    341.71 o
  -2   4   4    91152.93    90811.27    718.36 o
   0   4   4    27300.36    29748.55    212.07 o
   2   4   4    10519.21    11876.34     96.17 o
   4   4   4    28556.91    32487.93    231.87 o
   6   4   4    55219.97    54050.07    403.34 o
   8   4   4   227298.64   230898.45   2491.67 o
  10   4   4     7204.09     7347.07     76.42 o
  12   4   4    42181.20    44041.35    390.58 o
  14   4   4      222.85      485.53     33.48 o
  16   4   4    22892.69    21740.76    266.13 o
  18   4   4     3026.96     2919.86     78.40 o
  20   4   4     1735.95     1784.07     86.44 o
  22   4   4      100.02      190.91     43.81 o
  24   4   4      424.09      461.62     50.56 o
  26   4   4     6514.23     6162.10    137.57 o
  28   4   4     8533.31     8296.05    163.17 o
  30   4   4      104.46       88.69     26.94 o
  32   4   4       16.41       24.66     22.05 o
 -35   5   4      480.00      492.72     53.18 o
 -33   5   4      491.17      465.00     35.43 o
 -31   5   4      147.01      254.67     38.54 o
 -29   5   4      132.65      115.40     35.44 o
 -27   5   4     8710.61     8379.98    149.77 o
 -25   5   4     1097.31     1299.81     72.41 o
 -23   5   4      601.73      725.38     59.62 o
 -21   5   4      625.16      875.50     64.98 o
 -19   5   4    17493.66    17320.50    267.38 o
 -17   5   4     1599.00     1672.04     63.34 o
 -15   5   4    10203.99     9649.33    134.84 o
 -13   5   4     2542.96     3400.24     52.04 o
 -11   5   4    45461.00    45438.71    402.26 o
  -9   5   4     6613.78     6425.46     78.39 o
  -7   5   4    46500.92    50218.99    384.22 o
  -5   5   4    51351.86    53371.29    400.77 o
  -3   5   4    11910.38    12910.24     93.27 o
  -1   5   4     3621.76     4120.13     37.47 o
   1   5   4   131210.33   133675.41   1190.53 o
   3   5   4    21382.39    20974.42    154.82 o
   5   5   4    35520.45    35587.41    264.84 o
   7   5   4    34468.33    34845.08    274.56 o
   9   5   4   113800.15   113471.35   1115.60 o
  11   5   4    29244.37    30178.42    302.43 o
  13   5   4      123.80      202.59     45.52 o
  15   5   4      246.35      316.35     47.12 o
  17   5   4     4981.11     4913.12    119.32 o
  19   5   4     1879.86     1936.15     81.89 o
  21   5   4      634.71      741.67     67.45 o
  23   5   4     1606.19     1392.53     80.31 o
  25   5   4     7012.75     6897.25    151.17 o
  27   5   4     3451.40     3319.65     94.87 o
  29   5   4     4986.42     5040.60     98.12 o
  31   5   4     4661.90     4723.43    136.27 o
 -34   6   4      142.38      100.15     30.97 o
 -32   6   4      728.90      783.06     42.05 o
 -30   6   4    12014.72    12360.10    197.32 o
 -28   6   4      300.26      322.38     39.22 o
 -26   6   4     3438.27     3427.64     92.74 o
 -24   6   4     1706.39     1900.44     74.56 o
 -22   6   4     9940.82     9952.71    191.26 o
 -20   6   4    14440.50    14164.16    231.95 o
 -18   6   4      208.52      319.16     42.84 o
 -16   6   4    46408.67    47097.11    679.87 o
 -14   6   4    15195.69    15330.48    244.50 o
 -12   6   4       53.85      225.24     32.22 o
 -10   6   4    18517.03    15943.91    176.58 o
  -8   6   4     6941.64     7620.77     74.84 o
  -6   6   4     5333.93     5130.65     55.94 o
  -4   6   4     1317.01     1003.95     23.56 o
  -2   6   4     5864.26     5283.27     55.18 o
   0   6   4      347.25      429.09     26.94 o
   2   6   4      400.49      508.07     24.85 o
   4   6   4    29657.54    29740.87    247.04 o
   6   6   4     9431.31     9103.81     97.09 o
   8   6   4      967.82      965.59     42.78 o
  10   6   4    34564.46    34336.66    454.96 o
  12   6   4     3393.38     3753.15    106.30 o
  14   6   4     8626.39     8817.08    170.77 o
  16   6   4    20740.48    20739.19    334.97 o
  18   6   4      106.32      290.51     49.23 o
  20   6   4        2.89       48.46     32.74 o
  22   6   4       43.94       76.08     33.68 o
  24   6   4     4923.14     4995.98    123.24 o
  26   6   4      581.79      696.41     51.14 o
  28   6   4       51.50       47.73     26.64 o
  30   6   4     1723.08     1740.49     76.42 o
 -33   7   4       50.39        9.12     61.27 o
 -31   7   4      195.56      117.44     27.73 o
 -29   7   4     1441.28     1557.41     75.28 o
 -27   7   4      316.01      333.22     41.76 o
 -25   7   4     2320.25     2531.11    105.99 o
 -23   7   4       85.88       90.07     46.61 o
 -21   7   4     2158.55     2397.38    110.35 o
 -19   7   4      236.58      321.51     60.04 o
 -17   7   4       27.18       63.24     34.67 o
 -15   7   4        3.30       55.75     29.57 o
 -13   7   4     1400.74     1385.52     64.14 o
 -11   7   4       49.64       95.39     24.02 o
  -9   7   4     9209.12     9575.37    135.19 o
  -7   7   4      807.68      748.63     36.26 o
  -5   7   4     2213.86     2144.10     71.00 o
  -3   7   4     5645.00     5645.72     89.99 o
  -1   7   4     9531.94     9145.40    135.16 o
   1   7   4     2214.48     2457.94     48.73 o
   3   7   4     1423.29     1440.27     41.25 o
   5   7   4     4004.56     3810.74     67.20 o
   7   7   4    10179.89     9466.19    176.06 o
   9   7   4      292.99      421.60     63.55 o
  11   7   4    13573.61    14062.68    265.31 o
  13   7   4      926.33     1017.73     71.81 o
  15   7   4      149.92      218.99     51.76 o
  17   7   4     5965.12     5981.71    150.42 o
  19   7   4     1231.15     1290.82     68.22 o
  21   7   4        2.41       42.49     30.34 o
  23   7   4       46.91       92.23     30.74 o
  25   7   4      126.17       98.80     33.15 o
  27   7   4     2524.46     2765.29     92.83 o
  29   7   4      530.93      614.48     90.21 o
 -30   8   4        6.49       51.67     24.37 o
 -28   8   4     2503.01     2822.06     99.48 o
 -26   8   4     7309.29     8092.47    313.44 o
 -24   8   4      232.29      252.98     47.91 o
 -22   8   4      338.12      349.75     56.12 o
 -20   8   4     9074.21     8941.54    256.32 o
 -18   8   4    12736.45    13147.25    290.98 o
 -16   8   4     1803.82     1894.84    114.73 o
 -14   8   4     6059.79     6039.77    180.61 o
 -12   8   4      214.83      259.09     71.70 o
 -10   8   4     2183.69     1988.81    113.91 o
  -8   8   4    19543.07    18561.61    309.62 o
  -6   8   4    11308.24    10358.97    179.79 o
  -4   8   4      178.40      236.75     36.25 o
  -2   8   4     5622.22     5395.51     90.48 o
   0   8   4     6743.15     6399.50    114.35 o
   2   8   4    27100.23    25806.53    369.21 o
   4   8   4     9443.20     9246.80    164.08 o
   6   8   4      185.11      279.93     46.43 o
   8   8   4    13541.72    13555.38    244.86 o
  10   8   4       97.83      174.63     42.31 o
  12   8   4    10919.95    10890.32    207.07 o
  14   8   4    12859.24    12218.27    252.30 o
  16   8   4       87.87      159.82     48.19 o
  18   8   4     5173.08     5562.22    139.87 o
  20   8   4     1298.00     1285.39     76.44 o
  22   8   4     5327.29     5530.33    123.41 o
  24   8   4      199.04      190.72     40.43 o
  26   8   4      878.02      930.59     62.82 o
 -27   9   4      573.73      392.36     49.33 o
 -25   9   4     4469.78     4471.97    124.84 o
 -23   9   4     3012.77     3029.17    108.10 o
 -21   9   4     3864.35     4072.97    161.62 o
 -19   9   4      497.44      465.54     65.32 o
 -17   9   4       39.57      138.85     61.78 o
 -15   9   4     7128.50     6967.48    231.04 o
 -13   9   4    51529.45    50937.65   1047.94 o
 -11   9   4    29311.11    29366.38    594.19 o
  -9   9   4    20387.78    19535.52    377.49 o
  -7   9   4     2894.41     2864.37    111.01 o
  -5   9   4    13346.10    13448.77    281.99 o
  -3   9   4     3973.28     4293.91    132.47 o
  -1   9   4      289.50      425.56     81.12 o
   1   9   4      336.69      371.88     58.14 o
   3   9   4      703.57      831.37     57.12 o
   5   9   4      789.61      970.78     58.90 o
   7   9   4    44085.23    43543.08    723.84 o
   9   9   4    15378.69    15386.87    286.90 o
  11   9   4     8926.58     9364.28    187.07 o
  13   9   4     8555.81     8408.82    168.08 o
  15   9   4      692.34      885.07     62.13 o
  17   9   4     1208.38     1267.80     69.51 o
  19   9   4     1617.37     1517.22     74.31 o
  21   9   4      197.81      210.00     36.43 o
  23   9   4      102.35       89.47     32.22 o
  25   9   4     1131.94     1186.40     67.43 o
 -24  10   4      516.90      454.27     57.37 o
 -22  10   4     1872.16     1781.55    129.42 o
 -20  10   4     5249.97     5027.04    174.04 o
 -18  10   4    14016.36    14392.44    484.59 o
 -16  10   4     2235.51     2169.49    125.06 o
 -14  10   4       42.77       30.28     44.52 o
 -12  10   4      730.71      784.70     80.78 o
 -10  10   4      410.52      737.74    106.05 o
  -8  10   4       29.28       68.88     36.49 o
  -6  10   4      375.04      418.04     63.13 o
  -4  10   4     1260.18     1577.74     89.82 o
  -2  10   4      158.45      282.43     51.29 o
   0  10   4     5502.46     5184.82    190.81 o
   2  10   4     1924.85     1777.96     99.08 o
   4  10   4     2309.80     2037.13     98.34 o
   6  10   4      360.35      566.79     67.01 o
   8  10   4     4348.98     4667.73    161.57 o
  10  10   4     8449.40     8090.51    190.68 o
  12  10   4     4005.73     3692.73    122.72 o
  14  10   4        4.61       79.00     53.13 o
  16  10   4     3173.82     3213.04    151.01 o
  18  10   4     1637.53     1633.07     90.35 o
  20  10   4     7427.70     6978.61    170.50 o
  22  10   4     2266.07     2581.90     81.69 o
 -21  11   4     1679.14     1523.20    133.03 o
 -19  11   4     7647.98     7357.16    401.61 o
 -17  11   4     2492.90     2821.87    121.64 o
 -15  11   4     5487.88     6092.94    374.33 o
 -13  11   4     8140.90     8526.22    219.82 o
 -11  11   4     6396.77     6201.88    191.44 o
  -9  11   4      951.46      927.37     88.97 o
  -7  11   4     7255.31     6190.50    201.97 o
  -5  11   4     2622.17     2757.56    128.80 o
  -3  11   4     2430.21     2744.09    282.83 o
  -1  11   4     1754.00     1612.13     99.86 o
   1  11   4     3738.03     3862.91    189.49 o
   3  11   4       65.35      129.44     71.33 o
   5  11   4     2178.64     2192.10    109.45 o
   7  11   4      762.22      966.25     73.20 o
   9  11   4      158.29      216.56     53.76 o
  11  11   4       44.92       50.06     42.72 o
  13  11   4      999.59     1081.98    110.93 o
  15  11   4      287.44      259.73     98.01 o
  17  11   4     4547.81     4666.97    176.87 o
 -16  12   4      517.06      419.53     76.43 o
 -14  12   4      664.41      587.47    100.73 o
 -12  12   4     2966.58     3078.99    210.45 o
 -10  12   4      447.89      518.52    112.57 o
  -8  12   4     9896.74    10111.97    370.47 o
  -6  12   4    15337.58    15529.99    435.97 o
  -4  12   4    12540.59    12267.73    441.52 o
  -2  12   4    10419.42     9858.30   5559.25 o
   0  12   4      530.60      514.48    101.04 o
   2  12   4     2605.57     3072.32    160.90 o
   4  12   4    10891.67    10461.62    376.13 o
   6  12   4    10709.42    10838.37    247.46 o
   8  12   4    11278.26    11355.20    257.16 o
  10  12   4     8289.50     8323.15    242.80 o
  12  12   4     9849.99    10525.44    329.69 o
  14  12   4     2480.37     2578.65    177.86 o
  -9  13   4     2672.41     2356.37   1365.95 o
  -7  13   4     1713.84     1920.45    161.19 o
  -5  13   4    17748.22    18524.13    561.23 o
  -3  13   4     2854.28     2994.67    177.56 o
  -1  13   4      186.39      207.65     98.03 o
   1  13   4     1801.08     2039.82    237.88 o
   5  13   4     3509.83     3712.53    791.21 o
 -37   1   5       18.09      -25.51     29.61 o
 -35   1   5     5929.64     5224.31    112.27 o
 -33   1   5     1895.39     1857.91     78.71 o
 -31   1   5     2346.59     2268.91     77.06 o
 -29   1   5     1518.03     1751.13     77.71 o
 -27   1   5      254.72      342.07     51.02 o
 -25   1   5    16554.81    16694.74    256.78 o
 -23   1   5    14502.06    14020.75    202.64 o
 -21   1   5     6436.67     6743.20     70.48 o
 -19   1   5     6570.80     6571.05     66.47 o
 -17   1   5      984.37      763.62     23.37 o
 -15   1   5    63644.29    67930.99    638.89 o
 -13   1   5     1897.84     1876.67     33.08 o
 -11   1   5      838.91     1011.98     29.22 o
  -9   1   5      828.73      992.55     27.61 o
  -7   1   5     4679.23     5172.38     55.58 o
  -5   1   5   107583.02   101586.81    830.33 o
  -3   1   5    50979.47    51984.50    373.60 o
  -1   1   5   192921.88   174977.20   1548.39 o
   1   1   5     8896.97     8428.90     72.60 o
   3   1   5      458.85      705.41     25.63 o
   5   1   5     4270.28     4265.69     42.69 o
   7   1   5    23263.45    24889.56    187.72 o
   9   1   5    12107.56    13073.77     96.54 o
  11   1   5       16.61      120.48     22.13 o
  13   1   5     5075.02     5136.71     53.20 o
  15   1   5    15940.07    16469.92    127.82 o
  17   1   5    54702.25    53065.66    532.93 o
  19   1   5    26559.76    25533.90    283.96 o
  21   1   5     5936.93     5954.47    124.87 o
  23   1   5     2550.19     2589.22     79.24 o
  25   1   5    16430.92    16258.17    251.65 o
  27   1   5     4154.63     4114.07    109.48 o
  29   1   5     3118.89     2938.43    103.70 o
  31   1   5       51.02       85.45     29.44 o
  33   1   5      359.71      271.67     39.21 o
 -38   2   5     1051.15     1199.41     59.32 o
 -36   2   5      277.33      126.87     37.54 o
 -34   2   5      581.50      700.22     64.24 o
 -32   2   5     3255.11     2927.33    120.93 o
 -30   2   5    10488.27     9933.63    224.00 o
 -28   2   5     1462.94     1462.88     66.45 o
 -26   2   5     1003.45     1127.23     55.40 o
 -24   2   5     1344.05     1412.35     48.80 o
 -22   2   5     9501.97     9687.24    111.10 o
 -20   2   5      463.17      482.72     23.36 o
 -18   2   5    32020.05    32173.98    290.40 o
 -16   2   5    12878.58    12926.21    134.46 o
 -14   2   5    60611.37    61231.85    485.60 o
 -12   2   5     7456.96     8630.43     77.73 o
 -10   2   5    57018.42    57780.66    445.55 o
  -8   2   5    57516.98    56970.48    437.62 o
  -6   2   5    85245.82    81862.82    662.14 o
  -4   2   5     9320.77     8116.00     79.26 o
  -2   2   5    10215.67    10997.92     78.27 o
   0   2   5     7805.93     7354.44     57.42 o
   2   2   5    17421.15    18909.34    171.67 o
   4   2   5    56574.61    62127.61    463.78 o
   6   2   5    27137.38    29349.99    198.11 o
   8   2   5     3147.05     4658.99     50.35 o
  10   2   5   155062.63   161518.52   1501.35 o
  12   2   5   104885.96   112517.16    971.54 o
  14   2   5    19098.25    18579.45    163.99 o
  16   2   5    13898.37    14478.82    138.38 o
  18   2   5      442.92      513.70     31.27 o
  20   2   5     5730.13     5386.54     94.02 o
  22   2   5     2275.41     2056.00     60.80 o
  24   2   5      257.03      214.87     40.21 o
  26   2   5     1428.05     1417.85     73.47 o
  28   2   5      746.27      700.68     58.74 o
  30   2   5     8201.19     7898.67    142.98 o
  32   2   5        8.23       37.14     24.46 o
  34   2   5     1394.88     1464.17     93.66 o
 -37   3   5       46.82       41.55     27.47 o
 -35   3   5      143.36      156.96     44.75 o
 -33   3   5       10.47       16.85     26.21 o
 -31   3   5      641.95      742.68     59.33 o
 -29   3   5      964.77      975.14     68.58 o
 -27   3   5      279.07      284.32     57.28 o
 -25   3   5     9727.33     9122.75    154.23 o
 -23   3   5    13953.68    13929.79    205.03 o
 -21   3   5      693.30      722.22     38.00 o
 -19   3   5     1209.05     1243.66     41.41 o
 -17   3   5    30888.75    30503.48    265.56 o
 -15   3   5    57869.94    57018.86    509.62 o
 -13   3   5    23596.89    25247.83    216.95 o
 -11   3   5      341.19      386.20     13.62 o
  -9   3   5      349.80      352.63     16.79 o
  -7   3   5    96287.15    94803.55    771.49 o
  -5   3   5    18951.91    19379.26    125.89 o
  -3   3   5     3955.31     4385.37     64.37 o
  -1   3   5    24523.53    25233.10    192.36 o
   1   3   5    14603.29    15134.32    104.29 o
   3   3   5    56229.20    61527.23    474.27 o
   5   3   5    11391.89    11833.42     79.04 o
   7   3   5    82343.77    92676.56    775.63 o
   9   3   5      216.94      469.12     22.25 o
  11   3   5     4209.42     4134.57     50.21 o
  13   3   5   117667.16   125426.19   1274.78 o
  15   3   5     1913.57     2058.24     49.92 o
  17   3   5     2492.51     2482.18     69.59 o
  19   3   5     1806.56     1734.99     71.90 o
  21   3   5    27721.74    26520.65    392.06 o
  23   3   5      193.62      244.61     39.34 o
  25   3   5      111.58      150.13     42.54 o
  27   3   5       95.68      156.30     41.49 o
  29   3   5      347.91      335.34     43.55 o
  31   3   5      139.63      147.02     34.53 o
  33   3   5        2.16       17.93     29.65 o
 -36   4   5      342.38      230.58     39.46 o
 -34   4   5     1951.53     1839.90     65.08 o
 -32   4   5      285.24      279.53     46.54 o
 -30   4   5     7252.61     7299.67    167.64 o
 -28   4   5     8834.53     8753.19    155.49 o
 -26   4   5    12920.51    12962.25    202.37 o
 -24   4   5    24990.23    25171.04    376.23 o
 -22   4   5     8969.73     8345.72    199.60 o
 -20   4   5     4548.73     5033.11    115.81 o
 -18   4   5    16860.13    16873.34    197.37 o
 -16   4   5     9099.71     9252.18    107.56 o
 -14   4   5    29612.40    28770.56    260.35 o
 -12   4   5    76667.55    78665.91    756.13 o
 -10   4   5     2460.06     2540.54     41.67 o
  -8   4   5     1134.88     1147.78     28.14 o
  -6   4   5     7785.98     7789.87     68.37 o
  -4   4   5     2860.11     3026.95     31.52 o
  -2   4   5    14225.83    14320.61     95.35 o
   0   4   5    42984.93    45610.56    425.85 o
   2   4   5     6903.56     6526.78     58.06 o
   4   4   5    42185.67    42933.25    320.77 o
   6   4   5    20803.92    21721.76    191.76 o
   8   4   5     5697.31     5753.05     69.89 o
  10   4   5     6261.52     5726.92     69.04 o
  12   4   5     5867.95     5766.09     74.59 o
  14   4   5     3138.37     2982.76     65.25 o
  16   4   5       91.84      121.90     30.28 o
  18   4   5    12039.44    11122.35    179.27 o
  20   4   5    11093.67    10330.60    214.47 o
  22   4   5     5429.57     5329.45    131.09 o
  24   4   5    10411.79    10401.68    198.71 o
  26   4   5      225.32      323.62     43.79 o
  28   4   5      135.23      161.86     44.87 o
  30   4   5       19.78       20.90     30.02 o
  32   4   5     2391.65     2512.39     80.65 o
 -35   5   5     1392.85     1206.68     52.46 o
 -33   5   5     1238.61     1111.81     61.26 o
 -31   5   5     1708.86     1983.09    121.28 o
 -29   5   5     9174.03     9548.59    160.55 o
 -27   5   5     1483.05     1748.41     71.03 o
 -25   5   5     3660.31     3634.63    102.23 o
 -23   5   5     3656.55     4075.66    116.31 o
 -21   5   5    16229.16    16385.51    262.19 o
 -19   5   5     3877.89     4295.79    106.22 o
 -17   5   5    34107.52    35291.64    476.01 o
 -15   5   5    25229.40    26032.76    355.95 o
 -13   5   5     1916.94     2336.77     43.83 o
 -11   5   5     2459.62     3186.21     54.04 o
  -9   5   5     1102.73     1295.79     35.40 o
  -7   5   5    73980.98    74492.59    632.67 o
  -5   5   5    59455.39    64314.03    533.64 o
  -3   5   5   133613.45   135664.48   1248.08 o
  -1   5   5   194215.73   190777.02   1973.13 o
   1   5   5     1509.87     1466.71     24.60 o
   3   5   5     1682.71     1546.35     29.40 o
   5   5   5    12359.35    13394.36    137.92 o
   7   5   5    53505.00    56031.15    466.45 o
   9   5   5    16934.67    16933.50    162.90 o
  11   5   5     1039.44     1101.18     38.98 o
  13   5   5    52850.50    51952.19    757.87 o
  15   5   5     9780.87     9519.92    172.42 o
  17   5   5     3100.82     3006.15    109.32 o
  19   5   5    14482.87    14561.40    238.23 o
  21   5   5     1639.40     1734.75     85.23 o
  23   5   5     4515.82     4359.28    122.18 o
  25   5   5     1070.71     1282.26     67.41 o
  27   5   5     3057.95     3116.53     87.67 o
  29   5   5     3216.72     3132.53     82.20 o
  31   5   5     3082.86     3036.14    103.21 o
 -34   6   5      391.87      255.97     44.68 o
 -32   6   5     2582.01     2255.87     65.97 o
 -30   6   5      662.81      781.75     42.00 o
 -28   6   5    17527.94    16911.55    258.80 o
 -26   6   5     8972.07     9268.93    166.81 o
 -24   6   5     3494.26     3751.57     96.11 o
 -22   6   5     2272.23     2843.51     90.22 o
 -20   6   5     9155.62     9148.31    187.99 o
 -18   6   5    33467.51    33166.27    502.83 o
 -16   6   5    22363.67    22025.95    328.87 o
 -14   6   5     6173.81     5402.83    119.41 o
 -12   6   5    35937.03    36674.28    434.30 o
 -10   6   5     8781.82     9296.93    109.09 o
  -8   6   5    28528.21    27998.20    258.52 o
  -6   6   5     2973.40     2498.88     42.91 o
  -4   6   5    73829.89    71950.36    677.57 o
  -2   6   5    68579.16    68073.77    588.24 o
   0   6   5    32257.09    31253.59    257.68 o
   2   6   5    20529.30    20532.58    196.32 o
   4   6   5    25437.52    25904.64    235.21 o
   6   6   5    47965.44    49086.93    561.82 o
   8   6   5     3396.57     3319.70     83.04 o
  10   6   5    32749.63    32677.58    450.92 o
  12   6   5      978.02     1224.47     64.68 o
  14   6   5      350.58      438.74     49.76 o
  16   6   5     4401.67     4371.88    122.46 o
  18   6   5     6743.52     6877.34    158.40 o
  20   6   5     3900.43     3744.76    105.21 o
  22   6   5        0.97        1.42     27.88 o
  24   6   5    20904.28    20561.69    342.95 o
  26   6   5    10855.90    10584.65    182.66 o
  28   6   5      953.58      808.33     41.87 o
  30   6   5      337.05      285.14     46.78 o
 -33   7   5      547.86      624.63     56.49 o
 -31   7   5    13985.72    13994.16    261.78 o
 -29   7   5    39087.55    39179.49    640.89 o
 -27   7   5     1357.88     1380.00     73.03 o
 -25   7   5    21984.41    22956.51    407.66 o
 -23   7   5      236.41      375.52     51.37 o
 -21   7   5      312.91      472.25     77.14 o
 -19   7   5     3083.31     3018.89    102.08 o
 -17   7   5    12209.04    12211.93    216.18 o
 -15   7   5    10177.51     9810.52    171.18 o
 -13   7   5     4870.69     4960.07    110.00 o
 -11   7   5    44685.95    42871.91    535.76 o
  -9   7   5    65860.58    62785.00    873.17 o
  -7   7   5     1639.59     1534.25     60.26 o
  -5   7   5     9109.76     8479.38    114.37 o
  -3   7   5    12766.39    12368.86    145.67 o
  -1   7   5    57295.98    56421.13    689.96 o
   1   7   5     1385.08     1266.32     38.81 o
   3   7   5    11084.84    11239.92    146.81 o
   5   7   5     7933.59     8062.96    131.01 o
   7   7   5    40722.80    39266.27    596.93 o
   9   7   5     3543.85     3947.02    108.78 o
  11   7   5    63075.20    64124.55   1394.77 o
  13   7   5     9694.65     9849.17    195.51 o
  15   7   5     7747.68     7840.77    181.67 o
  17   7   5    21848.88    21470.44    364.28 o
  19   7   5     3555.10     3710.11    132.15 o
  21   7   5     7741.54     7764.05    146.97 o
  23   7   5     4711.29     5070.09    117.34 o
  25   7   5     4992.30     5112.06    110.38 o
  27   7   5    10866.79    10465.78    159.24 o
 -30   8   5     1131.13     1155.24     99.47 o
 -28   8   5     1968.32     2139.09     85.94 o
 -26   8   5     1290.64     1585.26     82.14 o
 -24   8   5     3277.25     2977.17    110.40 o
 -22   8   5       15.23       48.74     45.57 o
 -20   8   5       69.11      108.18     41.38 o
 -18   8   5    28356.84    29160.63    596.07 o
 -16   8   5     2092.89     1985.74    103.36 o
 -14   8   5    26320.80    26144.72    517.85 o
 -12   8   5    29001.21    28211.28    499.36 o
 -10   8   5    13444.29    12537.07    302.68 o
  -8   8   5     1013.02     1175.74     58.17 o
  -6   8   5    26460.51    24763.10    403.55 o
  -4   8   5   154788.67   146850.39   2634.10 o
  -2   8   5    27719.19    26756.90    385.00 o
   0   8   5    16641.89    15995.61    209.92 o
   2   8   5    74224.15    72213.30   1231.56 o
   4   8   5    51821.40    49365.35    864.21 o
   6   8   5     4879.38     4673.63    128.99 o
   8   8   5     4706.69     4421.28    110.40 o
  10   8   5    52210.29    50751.17    801.58 o
  12   8   5     1166.72     1170.90     75.70 o
  14   8   5     4468.79     4540.90    140.62 o
  16   8   5    13521.39    14073.58    254.13 o
  18   8   5      490.53      565.03     63.05 o
  20   8   5      780.84      688.86     57.93 o
  22   8   5     2958.88     3001.95     88.89 o
  24   8   5     6947.59     7293.27    139.55 o
  26   8   5     2074.68     1866.27     71.00 o
 -27   9   5       11.21       63.28     35.32 o
 -25   9   5      230.40      187.53     44.71 o
 -23   9   5       56.75      187.60     74.99 o
 -21   9   5       11.60       92.02     42.73 o
 -19   9   5     1529.90     1698.73    114.35 o
 -17   9   5      608.19      744.58     84.58 o
 -15   9   5    26225.94    25997.81    524.95 o
 -13   9   5     3161.77     3229.97    131.22 o
 -11   9   5     4190.87     4052.85    144.11 o
  -9   9   5    19831.36    19563.02    380.49 o
  -7   9   5    26868.00    25693.54    445.98 o
  -5   9   5       93.45      147.83     39.37 o
  -3   9   5     2439.05     2223.65     99.38 o
  -1   9   5   106275.66   103948.18   2219.41 o
   1   9   5     1841.78     1973.11    108.02 o
   3   9   5     5283.84     4857.65    112.51 o
   5   9   5     7688.62     7760.79    161.06 o
   7   9   5    14414.84    14151.41    266.96 o
   9   9   5    14013.91    14248.00    261.60 o
  11   9   5    14217.84    14382.79    298.59 o
  13   9   5    28320.07    29141.87    494.55 o
  15   9   5     1326.50     1249.74     88.07 o
  17   9   5      227.19      302.06     47.84 o
  19   9   5      900.93      990.86     62.10 o
  21   9   5     7001.07     7370.27    136.14 o
  23   9   5      365.00      258.14     37.03 o
 -24  10   5      271.67      221.64     45.84 o
 -22  10   5     6824.24     7167.93    241.62 o
 -20  10   5       19.89      116.70     67.64 o
 -18  10   5     7177.55     8385.99    530.19 o
 -16  10   5      346.44      440.59     78.57 o
 -14  10   5    18729.46    18833.39    411.53 o
 -12  10   5     4581.07     5165.60    151.91 o
 -10  10   5     5392.66     5183.17    198.05 o
  -8  10   5      556.94      824.61    130.20 o
  -6  10   5    12591.29    11918.67    323.68 o
  -4  10   5      228.13      270.86     52.02 o
  -2  10   5     8387.19     7477.95    272.75 o
   0  10   5    10897.01    10217.84    413.85 o
   2  10   5     4592.67     4856.49    223.52 o
   4  10   5     1924.51     1923.32     94.72 o
   6  10   5       22.86       99.50     46.20 o
   8  10   5     9887.52     9057.55    209.45 o
  10  10   5    15791.46    16095.35    289.30 o
  12  10   5        9.30      114.94     38.16 o
  14  10   5     1924.99     2012.80     89.23 o
  16  10   5     1021.72     1077.69     74.98 o
  18  10   5    10664.94    11652.55    436.35 o
  20  10   5     9088.37     9754.67    231.06 o
 -21  11   5     2982.56     3142.63    115.76 o
 -19  11   5      463.66      590.59     69.11 o
 -17  11   5     6591.19     6814.57    179.58 o
 -15  11   5    14693.64    15489.08    332.53 o
 -13  11   5     3076.58     2777.85    107.02 o
 -11  11   5     1068.25      940.72    137.91 o
  -9  11   5     1717.33     1696.98    139.11 o
  -7  11   5    46455.22    43669.69   2494.20 o
  -5  11   5     1908.17     1701.82    189.27 o
  -3  11   5     1330.91     1461.36    125.27 o
  -1  11   5    16269.55    15690.48    441.49 o
   1  11   5       37.31       39.88     59.58 o
   3  11   5    12807.62    12292.69    374.43 o
   5  11   5    17799.78    17136.24    529.45 o
   7  11   5     3521.05     3537.87    130.64 o
   9  11   5     4800.38     4774.89    147.53 o
  11  11   5     4110.39     4020.12    158.32 o
  13  11   5    31852.05    33208.77    701.41 o
  15  11   5     3365.24     3093.50    130.24 o
  17  11   5      278.41      258.68     54.75 o
 -16  12   5      338.84      238.02     79.76 o
 -14  12   5     2978.63     3017.95    172.13 o
 -12  12   5     2334.30     2578.84    182.37 o
 -10  12   5    15163.00    14763.36    405.00 o
  -8  12   5      581.02      523.02    141.40 o
  -6  12   5      381.50      303.71     61.17 o
  -4  12   5     8527.29     8985.54    370.34 o
  -2  12   5      190.59      178.53     72.65 o
   0  12   5       16.33      134.48     77.43 o
   2  12   5    18371.09    20643.49   1305.37 o
   4  12   5     1100.29     1177.18    134.63 o
   6  12   5       52.76      125.57     65.03 o
   8  12   5     3866.06     3877.41    172.33 o
  10  12   5    18730.37    19849.26    652.90 o
  12  12   5     6087.54     5537.55    372.26 o
  -7  13   5      103.49      179.09     84.71 o
  -5  13   5     5988.08     6562.69    274.40 o
  -3  13   5     3133.02     3208.27    191.08 o
  -1  13   5     2138.37     2145.14    206.36 o
   1  13   5     6703.90     8165.19    465.14 o
 -38   0   6     5397.30     5092.58    332.12 o
 -36   0   6    10750.30     9531.10    257.99 o
 -34   0   6    31123.91    29779.23    637.40 o
 -32   0   6       57.20      125.15     48.08 o
 -30   0   6    10436.28     9579.09    255.20 o
 -28   0   6    37299.80    36077.31    828.07 o
 -26   0   6    56476.42    56724.13   1274.33 o
 -24   0   6   117737.35   120123.34   3026.78 o
 -22   0   6      835.74      799.78     56.81 o
 -20   0   6    12268.98    11408.78    203.98 o
 -18   0   6     7085.23     7960.40    158.27 o
 -16   0   6   106565.38   116378.02   1474.33 o
 -14   0   6    31484.44    32807.29    463.70 o
 -12   0   6    89819.62    91319.55   1082.85 o
 -10   0   6    65535.65    68679.92    736.11 o
  -8   0   6    31343.20    33111.60    326.54 o
  -6   0   6     1493.76     1826.30     37.73 o
  -4   0   6   179390.09   158238.11   1907.80 o
  -2   0   6     3469.68     4398.79     61.07 o
   0   0   6    51107.34    54721.07    540.55 o
   2   0   6     1419.72     1313.71     30.11 o
   4   0   6    95233.26   100546.70   1087.88 o
   6   0   6    10804.15     9582.03    103.89 o
   8   0   6   215157.59   207112.63   2883.85 o
  10   0   6    46000.01    49770.99    514.54 o
  12   0   6    32715.80    35015.47    405.19 o
  14   0   6    48776.54    51563.91    630.64 o
  16   0   6    57418.84    54748.06    749.47 o
  18   0   6      907.86      819.00     73.59 o
  20   0   6     1773.11     1928.93    123.63 o
  22   0   6    46967.76    45471.31   1029.07 o
  24   0   6     1649.80     1633.44    102.49 o
  26   0   6    14938.37    15197.96    362.49 o
  28   0   6    21961.87    22133.51    460.23 o
  30   0   6       28.94       19.12     27.25 o
  32   0   6     4236.21     3991.25    144.27 o
 -37   1   6     1221.10     1096.17     57.03 o
 -35   1   6     8041.40     7465.37    142.61 o
 -33   1   6     5400.07     5261.63    119.63 o
 -31   1   6      281.96      275.11     39.21 o
 -29   1   6       65.31       58.16     32.45 o
 -27   1   6    28112.14    27985.20    435.89 o
 -25   1   6     1035.79     1219.07     70.09 o
 -23   1   6      415.17      642.16     47.48 o
 -21   1   6      354.42      400.34     27.12 o
 -19   1   6     4568.89     3545.44     62.09 o
 -17   1   6   135828.42   143689.20   1377.25 o
 -15   1   6     1149.48     1547.65     30.61 o
 -13   1   6    10287.32     7891.62     76.85 o
 -11   1   6      126.11      244.53     19.29 o
  -9   1   6     9014.85    10083.14     84.74 o
  -7   1   6   102269.59    96381.64    781.60 o
  -5   1   6     9206.61     9129.61     76.26 o
  -3   1   6    68771.47    68449.53    497.34 o
  -1   1   6    76345.20    80062.90    602.16 o
   1   1   6   209150.47   189864.03   1849.04 o
   3   1   6   312210.03   284441.88   3130.19 o
   5   1   6     5641.34     5726.83     58.64 o
   7   1   6    11026.07    10979.72     80.07 o
   9   1   6    66190.96    73670.21    581.96 o
  11   1   6   171553.36   175208.98   1706.19 o
  13   1   6     1979.24     1961.07     34.74 o
  15   1   6    17672.88    18018.74    155.58 o
  17   1   6      505.68      684.97     34.15 o
  19   1   6     8528.93     8889.20    141.06 o
  21   1   6     3992.43     4033.13    107.90 o
  23   1   6     2115.89     1960.01     70.45 o
  25   1   6     9788.91     9671.58    172.68 o
  27   1   6       50.34       83.38     32.87 o
  29   1   6        9.59       76.42     30.19 o
  31   1   6     7767.23     7559.69    133.58 o
  33   1   6     4786.78     4778.18    106.38 o
 -38   2   6        5.12        2.07     17.27 o
 -36   2   6      723.27      566.91     54.74 o
 -34   2   6      207.79      141.65     42.43 o
 -32   2   6      246.76      349.93     56.49 o
 -30   2   6     4394.93     4816.73    177.52 o
 -28   2   6     4323.41     4424.58    111.66 o
 -26   2   6      367.30      469.30     48.73 o
 -24   2   6    26166.86    26370.96    336.10 o
 -22   2   6     1990.53     1910.22     45.87 o
 -20   2   6    10862.91    10737.11    119.70 o
 -18   2   6      728.99      702.31     25.40 o
 -16   2   6    65385.47    64939.15    566.59 o
 -14   2   6    14797.91    14023.45    124.74 o
 -12   2   6    25101.21    26713.05    201.87 o
 -10   2   6    54004.69    52685.02    406.02 o
  -8   2   6    11122.34    11822.12     93.60 o
  -6   2   6    36880.63    36990.33    265.50 o
  -4   2   6    53233.51    53304.39    370.58 o
  -2   2   6   230290.52   205240.42   1886.50 o
   0   2   6   173980.64   165817.45   1544.80 o
   2   2   6     6236.83     6614.09     56.88 o
   4   2   6   131756.56   129919.24   1287.56 o
   6   2   6    19646.95    23404.57    170.93 o
   8   2   6     6918.37     6847.80     55.60 o
  10   2   6    18772.88    20741.24    156.01 o
  12   2   6     4879.02     4557.11     55.45 o
  14   2   6    19634.95    19409.79    172.02 o
  16   2   6      229.05      280.45     27.01 o
  18   2   6     5364.60     5446.04    106.11 o
  20   2   6    14234.19    13612.96    200.40 o
  22   2   6     1770.24     1773.99     78.67 o
  24   2   6     1534.03     1641.98     83.11 o
  26   2   6     2113.48     1997.60     85.41 o
  28   2   6        7.57       24.53     29.28 o
  30   2   6      787.84      598.84     51.02 o
  32   2   6       13.81       48.26     27.37 o
 -37   3   6     4617.67     4879.73    119.24 o
 -35   3   6     4816.37     5174.91    126.76 o
 -33   3   6      142.96      166.12     45.36 o
 -31   3   6     2877.26     2775.62     99.99 o
 -29   3   6     1386.42     1265.83     74.44 o
 -27   3   6     3867.61     3593.13    117.11 o
 -25   3   6     9275.00     9305.84    153.27 o
 -23   3   6     1491.11     1572.50     55.59 o
 -21   3   6    42779.76    42866.30    534.76 o
 -19   3   6    11923.11    12354.05    148.22 o
 -17   3   6     1509.07     1581.41     31.59 o
 -15   3   6    22256.63    20434.36    172.80 o
 -13   3   6    39404.21    37351.55    304.53 o
 -11   3   6     7867.35     8713.35     75.37 o
  -9   3   6      101.87       83.40     16.07 o
  -7   3   6    47062.98    48701.42    354.88 o
  -5   3   6    43646.10    44098.25    303.86 o
  -3   3   6    28355.63    30633.28    205.20 o
  -1   3   6     9159.08     7703.07     61.22 o
   1   3   6     1958.85     2139.64     26.15 o
   3   3   6    88003.70    95716.79    802.78 o
   5   3   6    52660.78    48450.50    345.89 o
   7   3   6      247.27      250.30     22.68 o
   9   3   6    39372.79    43489.66    359.07 o
  11   3   6    42077.84    41803.72    372.39 o
  13   3   6        6.54       66.84     21.61 o
  15   3   6    10462.51    10531.96    134.99 o
  17   3   6      571.71      763.45     46.06 o
  19   3   6    16918.75    16495.38    239.81 o
  21   3   6    24944.98    24231.63    383.53 o
  23   3   6     9192.58     9182.59    186.39 o
  25   3   6    29544.96    29394.84    501.23 o
  27   3   6     1152.33     1113.07     67.83 o
  29   3   6      180.97      158.06     32.47 o
  31   3   6     4146.82     3965.41     94.91 o
 -36   4   6       78.98       64.79     30.55 o
 -34   4   6       59.36       77.03     30.26 o
 -32   4   6     1027.67     1042.82     73.59 o
 -30   4   6     5241.35     5570.35    135.15 o
 -28   4   6      157.93      344.98    106.73 o
 -26   4   6     2290.00     2152.99     77.55 o
 -24   4   6      606.55      715.04     51.52 o
 -22   4   6     5909.07     5855.45    132.70 o
 -20   4   6     4765.97     4523.10     84.35 o
 -18   4   6    11033.57    11859.37    151.70 o
 -16   4   6    13279.64    12322.92    122.19 o
 -14   4   6    20916.68    21211.55    200.44 o
 -12   4   6    24541.18    24977.70    219.98 o
 -10   4   6   115752.33   118670.05   1195.99 o
  -8   4   6      846.59     1018.95     23.18 o
  -6   4   6    52987.91    50924.35    381.96 o
  -4   4   6      282.37      205.90     17.15 o
  -2   4   6    41987.21    41010.04    334.77 o
   0   4   6    25159.26    27331.71    183.75 o
   2   4   6    15276.74    14136.77    100.73 o
   4   4   6    77657.28    83606.20    679.00 o
   6   4   6    12532.58    14563.34    160.40 o
   8   4   6     8305.07     9284.56     92.10 o
  10   4   6    29651.06    30005.62    274.52 o
  12   4   6     2842.19     3092.87     59.41 o
  14   4   6   101267.30   101098.81   1370.51 o
  16   4   6     8518.21     8689.71    154.68 o
  18   4   6    14163.29    14025.68    230.82 o
  20   4   6      280.65      342.45     42.15 o
  22   4   6    31881.82    31991.80    506.77 o
  24   4   6        9.66       41.91     35.28 o
  26   4   6       14.73       38.07     35.38 o
  28   4   6       96.76      133.19     42.48 o
  30   4   6     4498.05     4638.29    129.24 o
 -35   5   6       34.95       27.41     22.86 o
 -33   5   6     5593.37     5844.85    122.37 o
 -31   5   6        0.96        2.71     23.16 o
 -29   5   6      128.57      110.40     27.49 o
 -27   5   6      897.92      838.08     54.75 o
 -25   5   6     5202.64     5193.77    121.74 o
 -23   5   6     5001.33     5220.50    118.10 o
 -21   5   6     5406.94     5431.69    119.80 o
 -19   5   6       14.24       55.28     31.08 o
 -17   5   6     1721.46     1757.78     67.66 o
 -15   5   6     3727.87     3765.29     62.21 o
 -13   5   6   134798.55   136777.30   1540.95 o
 -11   5   6    54497.33    53755.28    516.92 o
  -9   5   6     1204.62     1227.96     37.17 o
  -7   5   6     1249.66     1339.07     29.91 o
  -5   5   6    57405.35    56454.45    468.52 o
  -3   5   6    65501.16    66335.92    544.13 o
  -1   5   6     5167.79     5320.46     48.61 o
   1   5   6     2314.58     3195.97     35.41 o
   3   5   6    44471.40    46436.24    368.94 o
   5   5   6     4213.83     4096.74     49.39 o
   7   5   6    76072.37    77392.61    751.42 o
   9   5   6    42203.70    44910.38    413.40 o
  11   5   6    23901.20    24596.01    288.31 o
  13   5   6     8166.39     8236.38    151.88 o
  15   5   6    37097.15    36248.53    549.72 o
  17   5   6    49018.29    46940.79    756.92 o
  19   5   6       53.26      156.68     45.16 o
  21   5   6      150.05      187.24     44.64 o
  23   5   6      854.68      983.61     61.58 o
  25   5   6     5273.65     4884.04    129.77 o
  27   5   6      129.57      198.75     42.85 o
  29   5   6     1577.72     1496.25     56.76 o
 -34   6   6      131.48       50.32     32.41 o
 -32   6   6      297.91      394.97     31.50 o
 -30   6   6      475.15      434.73     40.25 o
 -28   6   6       57.10      112.69     30.95 o
 -26   6   6      787.84      929.08     62.28 o
 -24   6   6    12829.41    13359.33    228.10 o
 -22   6   6      629.06      609.78     58.90 o
 -20   6   6    12405.47    12088.86    235.39 o
 -18   6   6    14320.71    13529.50    230.30 o
 -16   6   6      192.19      458.12     69.75 o
 -14   6   6     1303.67     1339.67     75.36 o
 -12   6   6     2363.29     2924.14     61.65 o
 -10   6   6     1564.79     1824.56     41.01 o
  -8   6   6     1832.89     1886.47     39.67 o
  -6   6   6     7600.72     7416.48     87.82 o
  -4   6   6    16842.07    16345.81    150.24 o
  -2   6   6      664.69      847.56     26.04 o
   0   6   6     6799.95     6928.52     72.22 o
   2   6   6    98926.95    98126.76   1196.27 o
   4   6   6     7829.61     8451.87    107.09 o
   6   6   6    13543.27    13949.32    176.29 o
   8   6   6    14410.33    13205.12    210.09 o
  10   6   6    12826.08    12541.75    220.14 o
  12   6   6     3036.49     3200.20     97.67 o
  14   6   6     7214.32     7342.79    151.60 o
  16   6   6     1544.45     1516.65     73.42 o
  18   6   6     1433.49     1463.30     76.73 o
  20   6   6        4.49       99.31     33.44 o
  22   6   6    21466.19    20587.27    371.00 o
  24   6   6     4970.89     4488.07    113.59 o
  26   6   6    13200.30    12890.02    205.40 o
  28   6   6     7168.46     7263.43    144.23 o
 -33   7   6      250.17      132.10     32.45 o
 -31   7   6       93.81       51.29     25.36 o
 -29   7   6      142.88      141.68     31.59 o
 -27   7   6     1823.29     2100.05     76.26 o
 -25   7   6     1008.71     1205.16     70.57 o
 -23   7   6     2396.78     2448.65     92.48 o
 -21   7   6       98.11      113.72     38.84 o
 -19   7   6    10448.30    10241.63    188.60 o
 -17   7   6     5634.78     5604.73    132.68 o
 -15   7   6     9265.27     8800.53    188.07 o
 -13   7   6    11093.23    10566.36    185.55 o
 -11   7   6     2688.11     2543.22     72.78 o
  -9   7   6     8379.30     8492.62    136.49 o
  -7   7   6     8517.50     7990.90    130.75 o
  -5   7   6        9.41      161.53     33.00 o
  -3   7   6      944.57     1073.93     37.27 o
  -1   7   6     2848.00     2675.40     61.92 o
   1   7   6    30738.15    29505.72    359.01 o
   3   7   6     4848.62     4905.38     90.09 o
   5   7   6     6029.52     5972.17     99.09 o
   7   7   6      319.74      358.27     51.65 o
   9   7   6     3411.12     3551.53    109.06 o
  11   7   6      149.25      332.76     54.66 o
  13   7   6     4030.58     4057.95    125.10 o
  15   7   6     6650.24     6955.02    169.41 o
  17   7   6        7.18       27.31     35.43 o
  19   7   6      445.33      543.17     61.18 o
  21   7   6     1807.54     1953.58     71.99 o
  23   7   6     2925.37     2964.88     85.82 o
  25   7   6     2602.72     2334.29     69.28 o
  27   7   6      199.23      179.17     49.19 o
 -30   8   6     2117.42     1839.52    127.33 o
 -28   8   6     1359.23     1334.87     65.30 o
 -26   8   6      383.60      379.14     48.41 o
 -24   8   6      572.21      416.41     55.00 o
 -22   8   6     3290.43     3383.31    115.51 o
 -20   8   6     8459.59     9018.10    218.88 o
 -18   8   6    17883.56    17860.41    326.74 o
 -16   8   6    13698.03    14326.10    391.69 o
 -14   8   6      896.22      855.54     70.69 o
 -12   8   6    22383.00    22176.77    395.12 o
 -10   8   6      363.80      453.88     50.84 o
  -8   8   6      567.83      682.20     52.25 o
  -6   8   6      147.08      187.12     34.71 o
  -4   8   6     5953.21     5740.07    113.73 o
  -2   8   6     4091.27     3631.72     81.09 o
   0   8   6       30.46       68.40     29.51 o
   2   8   6    26544.73    25558.09    402.19 o
   4   8   6    36096.93    34584.21    575.31 o
   6   8   6     6029.25     6117.32    150.49 o
   8   8   6     1327.04     1455.33     78.26 o
  10   8   6     1479.25     1588.77     79.03 o
  12   8   6     1099.45      997.49     67.69 o
  14   8   6      385.53      492.11     61.49 o
  16   8   6     2930.56     2932.66    108.65 o
  18   8   6      241.13      306.04     53.90 o
  20   8   6    11013.10    11056.26    196.28 o
  22   8   6     3735.71     3924.32     98.11 o
  24   8   6     2552.80     2807.13     81.94 o
  26   8   6     1558.63     1723.52     77.65 o
 -27   9   6     1829.53     1790.96     90.12 o
 -25   9   6     1475.29     1681.68     83.68 o
 -23   9   6     8108.27     8629.85    185.73 o
 -21   9   6     8744.61     8755.88    227.14 o
 -19   9   6        1.78      111.36     58.49 o
 -17   9   6     7378.21     7346.35    202.73 o
 -15   9   6     3830.92     3596.10    147.91 o
 -13   9   6     1063.18     1045.54     85.68 o
 -11   9   6     5962.68     5657.16    164.77 o
  -9   9   6     1639.18     1597.53     88.52 o
  -7   9   6     1977.39     1866.70     79.13 o
  -5   9   6     5826.21     5700.63    113.80 o
  -3   9   6    17475.46    16869.60    295.38 o
  -1   9   6    24755.32    24368.23    560.54 o
   1   9   6      883.45     1173.81     93.26 o
   3   9   6       27.57       70.47     43.64 o
   5   9   6    26063.45    25059.76    410.72 o
   7   9   6    12675.05    12660.80    235.09 o
   9   9   6     1676.01     1619.60     83.62 o
  11   9   6      531.56      743.13     67.46 o
  13   9   6     3960.43     4031.87    113.38 o
  15   9   6     5604.10     5527.63    136.77 o
  17   9   6     2703.06     2858.38    102.38 o
  19   9   6     6130.51     5961.27    128.21 o
  21   9   6     1096.90     1247.93     54.67 o
  23   9   6      857.58      726.29     54.16 o
 -24  10   6     2122.29     1732.51     85.19 o
 -22  10   6      566.54      801.89    177.48 o
 -20  10   6     2111.47     2171.88    106.41 o
 -18  10   6     1938.86     1938.39    112.16 o
 -16  10   6     4428.12     4304.47    162.12 o
 -14  10   6      650.79      842.70     75.52 o
 -12  10   6     3123.89     3268.36    133.66 o
 -10  10   6     9348.90     8555.96    215.03 o
  -8  10   6      753.40      756.71     78.08 o
  -6  10   6     1643.18     1818.91    143.44 o
  -4  10   6      136.27      495.16    182.16 o
  -2  10   6     3706.20     3826.09    196.40 o
   0  10   6     1148.32     1247.18    189.23 o
   2  10   6     4145.01     3714.42    195.48 o
   4  10   6     1699.11     1549.40    119.54 o
   6  10   6     3484.28     3590.31    127.93 o
   8  10   6      390.57      346.56     47.85 o
  10  10   6     5934.83     5389.96    136.35 o
  12  10   6     3097.43     3338.04    108.38 o
  14  10   6     4318.97     4616.80    122.49 o
  16  10   6     4895.05     4552.98    139.19 o
  18  10   6      360.97      262.80     42.95 o
  20  10   6      332.36      267.10     46.56 o
 -21  11   6     3871.42     3944.38    261.25 o
 -19  11   6     1400.39     1555.09    101.02 o
 -17  11   6     1298.98     1102.50     85.39 o
 -15  11   6     2579.62     2456.98    104.47 o
 -13  11   6      602.76      625.34     59.46 o
 -11  11   6       60.32       93.66     37.64 o
  -9  11   6      875.36      729.42     82.94 o
  -7  11   6       48.68      127.46     66.74 o
  -5  11   6     1327.18     1070.88    111.61 o
  -3  11   6      620.18      781.68    121.56 o
  -1  11   6      212.03      258.18     94.46 o
   1  11   6       26.83      115.83     84.32 o
   3  11   6      582.68      761.56    109.38 o
   5  11   6     3601.08     3957.22    199.37 o
   7  11   6     3410.32     3152.13    135.67 o
   9  11   6     8777.49     8344.17    191.96 o
  11  11   6     1476.64     1533.67     82.15 o
  13  11   6      634.77      692.80     65.35 o
  15  11   6       51.13       88.30     40.22 o
 -16  12   6     8730.85     9808.03    502.56 o
 -14  12   6    11871.39    12618.25    381.65 o
 -12  12   6     2273.29     2503.53    237.11 o
 -10  12   6     4090.95     3865.89    177.86 o
  -8  12   6     1896.89     1872.28    113.96 o
  -6  12   6     4028.36     4034.82    243.19 o
  -4  12   6     2860.90     2975.05    142.02 o
  -2  12   6     7876.09     9058.24   1118.19 o
   0  12   6    32076.81    33354.20    880.34 o
   2  12   6    14660.91    15353.29    457.04 o
   4  12   6     4501.20     4848.21    202.41 o
   6  12   6     6938.14     7097.34    246.28 o
   8  12   6     2460.35     2705.48    160.76 o
  10  12   6      306.14      223.51     89.61 o
  -5  13   6        0.33       -7.30     76.07 o
  -3  13   6     2413.47     2326.52    166.20 o
  -1  13   6     2685.11     2493.41    223.03 o
 -37   1   7      849.44      884.09     52.15 o
 -35   1   7     1614.09     1778.96     58.19 o
 -33   1   7     1229.77     1374.04     62.29 o
 -31   1   7      380.85      444.76     47.81 o
 -29   1   7      286.02      351.08     45.55 o
 -27   1   7       79.60       83.36     35.94 o
 -25   1   7     2105.48     2332.64    106.28 o
 -23   1   7       34.46       72.41     28.00 o
 -21   1   7     3065.59     3334.96     55.92 o
 -19   1   7     7116.94     7295.93     84.61 o
 -17   1   7    89610.18    94722.83    861.52 o
 -15   1   7      264.14      234.49     20.05 o
 -13   1   7    31101.16    31847.19    242.53 o
 -11   1   7    38152.11    38453.57    293.51 o
  -9   1   7     4936.00     5344.60     54.55 o
  -7   1   7     6569.62     6632.19     59.25 o
  -5   1   7    40536.40    42788.12    282.82 o
  -3   1   7     3250.53     3661.76     36.27 o
  -1   1   7   112317.52   109970.90    928.77 o
   1   1   7    10598.56    10769.85     82.56 o
   3   1   7    58231.87    62779.61    482.13 o
   5   1   7   120301.72   131242.48   1186.80 o
   7   1   7    97249.16   104782.00    932.58 o
   9   1   7    14682.67    14016.73    108.25 o
  11   1   7     2376.82     2455.15     34.55 o
  13   1   7      734.97      744.78     39.44 o
  15   1   7     2677.80     3258.04     54.62 o
  17   1   7     3947.93     3919.06     95.63 o
  19   1   7     7179.74     7100.93    131.03 o
  21   1   7    18809.05    18383.56    361.09 o
  23   1   7     3440.64     3360.41     99.47 o
  25   1   7     5059.58     5095.67    113.39 o
  27   1   7     2794.86     2813.68     94.87 o
  29   1   7     5406.62     5477.57    134.69 o
  31   1   7     1437.79     1455.69     63.57 o
 -38   2   7      371.31      342.57     53.75 o
 -36   2   7     1352.28     1403.45     68.87 o
 -34   2   7     1043.78     1023.51     69.30 o
 -32   2   7      758.64      890.77     71.99 o
 -30   2   7     5714.39     5662.03    141.40 o
 -28   2   7    13289.96    13376.71    295.12 o
 -26   2   7     3938.36     4165.34    100.31 o
 -24   2   7      288.04      365.41     34.02 o
 -22   2   7      353.37      373.90     39.17 o
 -20   2   7    12153.17    12764.96    130.08 o
 -18   2   7      737.18     1079.11     29.20 o
 -16   2   7      194.43      329.57     21.24 o
 -14   2   7     1664.40     1918.63     31.85 o
 -12   2   7    64678.10    65674.75    523.34 o
 -10   2   7    93343.11    95950.36    815.79 o
  -8   2   7    98824.70    97815.64    828.87 o
  -6   2   7   130443.76   127110.59   1104.49 o
  -4   2   7     2602.51     3107.04     35.05 o
  -2   2   7    53061.72    55707.24    423.32 o
   0   2   7     7683.70     6592.14     58.96 o
   2   2   7    55183.27    60267.27    501.60 o
   4   2   7     3355.52     4221.34     46.59 o
   6   2   7    12610.68    15010.71    115.42 o
   8   2   7    45868.06    50071.90    390.39 o
  10   2   7    15163.31    15036.29    142.00 o
  12   2   7    58678.97    60073.48    509.94 o
  14   2   7    21615.47    21912.67    229.19 o
  16   2   7     2756.30     2715.29     93.80 o
  18   2   7     6434.90     6486.86    132.79 o
  20   2   7    16690.47    16172.01    247.15 o
  22   2   7     1560.57     1484.46     70.16 o
  24   2   7     5646.77     5414.87    128.23 o
  26   2   7     2593.76     2696.04     95.14 o
  28   2   7      545.89      605.29     57.11 o
  30   2   7       11.81       43.39     28.88 o
  32   2   7     1576.11     1550.82     61.45 o
 -37   3   7     3338.63     3114.68     86.04 o
 -35   3   7      385.52      321.32     53.98 o
 -33   3   7     6225.47     6263.95    155.79 o
 -31   3   7      312.58      353.90     57.29 o
 -29   3   7     8830.75     8836.86    186.16 o
 -27   3   7     4844.88     4974.22    119.83 o
 -25   3   7     2306.12     2334.98     71.01 o
 -23   3   7     5908.45     6216.86    127.65 o
 -21   3   7     9122.86     9176.55    138.06 o
 -19   3   7    14531.20    14834.48    167.10 o
 -17   3   7      133.73      285.12     25.06 o
 -15   3   7     3049.41     3325.85     46.12 o
 -13   3   7      514.64      638.31     23.35 o
 -11   3   7    37222.35    37583.22    287.68 o
  -9   3   7    71928.13    74765.57    636.59 o
  -7   3   7    20440.09    21056.76    187.28 o
  -5   3   7     2573.37     2873.09     39.53 o
  -3   3   7    11473.65    11606.49     85.01 o
  -1   3   7    86044.95    91867.83    743.11 o
   1   3   7    10397.97    11083.27     92.45 o
   3   3   7     6482.37     7097.44     63.55 o
   5   3   7     2220.56     2629.60     49.78 o
   7   3   7      304.08      418.17     23.59 o
   9   3   7     1555.68     1670.14     37.36 o
  11   3   7      216.90      483.97     28.56 o
  13   3   7     1404.80     1432.55     45.53 o
  15   3   7     6656.42     6845.21    113.00 o
  17   3   7     1548.45     1396.44     66.00 o
  19   3   7    26282.86    25936.47    387.54 o
  21   3   7     2655.50     2616.84     90.98 o
  23   3   7     1964.10     1929.70     86.17 o
  25   3   7      592.58      617.71     58.13 o
  27   3   7     4394.19     4470.67    113.36 o
  29   3   7     3227.83     2909.73     76.59 o
  31   3   7       27.54       49.55     31.69 o
 -36   4   7     1260.63     1397.19     60.99 o
 -34   4   7     9588.23     9328.12    163.42 o
 -32   4   7      979.22     1032.20     62.49 o
 -30   4   7     1528.13     1730.18     88.67 o
 -28   4   7       49.84       87.24     30.29 o
 -26   4   7     2204.42     2005.18     78.62 o
 -24   4   7       20.95       57.34     29.67 o
 -22   4   7    12489.44    12412.93    193.91 o
 -20   4   7     2361.72     2350.57     70.55 o
 -18   4   7      123.13      245.65     29.93 o
 -16   4   7     8590.26     8842.58     98.90 o
 -14   4   7      590.37      662.30     29.69 o
 -12   4   7      804.89     1144.68     33.55 o
 -10   4   7    30064.94    30453.39    263.36 o
  -8   4   7     2216.00     2535.26     43.78 o
  -6   4   7       21.05       72.23     12.82 o
  -4   4   7    14435.45    13997.46     98.96 o
  -2   4   7      668.60      647.87     15.31 o
   0   4   7      549.73      438.46     17.65 o
   2   4   7       43.83      183.89     23.89 o
   4   4   7     5715.99     6422.63     64.51 o
   6   4   7    31265.18    31080.84    261.12 o
   8   4   7    10635.90    11093.06    121.50 o
  10   4   7     8366.71     7477.25     84.42 o
  12   4   7    35598.32    35272.57    401.81 o
  14   4   7     1187.71     1212.73     49.75 o
  16   4   7    37045.90    37023.07    497.61 o
  18   4   7     5307.37     5797.04    140.50 o
  20   4   7     1401.09     1416.99     72.94 o
  22   4   7      150.52      294.13     55.29 o
  24   4   7     2293.79     2181.12     95.25 o
  26   4   7    11607.83    11863.75    222.02 o
  28   4   7     6026.80     6015.51    143.42 o
  30   4   7     7181.07     7875.13    150.12 o
 -35   5   7      209.69      137.64     29.65 o
 -33   5   7       60.57       88.26     30.51 o
 -31   5   7      107.27      126.18     30.57 o
 -29   5   7     2733.96     2615.38     78.64 o
 -27   5   7     3166.94     3372.23     91.39 o
 -25   5   7    14454.78    15192.84    233.07 o
 -23   5   7    49413.04    51290.12    752.50 o
 -21   5   7      162.88      222.70     46.73 o
 -19   5   7      312.40      646.45     99.95 o
 -17   5   7     2316.84     2443.16     66.85 o
 -15   5   7    98680.98    98654.41   1314.59 o
 -13   5   7    56582.16    57989.18    564.68 o
 -11   5   7    52684.96    52995.71    508.35 o
  -9   5   7    53176.13    53266.16    510.19 o
  -7   5   7     1428.01     1409.70     28.64 o
  -5   5   7     2068.28     2802.40     38.94 o
  -3   5   7    22108.08    20817.36    167.83 o
  -1   5   7    21115.87    20677.80    180.14 o
   1   5   7    15240.48    16005.52    137.64 o
   3   5   7    17151.38    17078.26    158.52 o
   5   5   7   103668.59   103739.30   1044.44 o
   7   5   7    22389.45    22853.63    196.32 o
   9   5   7     3892.51     3765.89     59.72 o
  11   5   7       68.88      177.76     34.87 o
  13   5   7     5339.28     5812.83    124.33 o
  15   5   7     1944.46     2013.03     80.85 o
  17   5   7     4143.13     3976.27    104.05 o
  19   5   7     7700.75     7325.89    171.13 o
  21   5   7      284.67      255.36     54.84 o
  23   5   7     7009.88     6395.58    165.72 o
  25   5   7     3839.70     3634.10    109.85 o
  27   5   7     4519.30     4369.74    114.53 o
  29   5   7      165.32      108.50     33.20 o
 -34   6   7     1727.48     1645.89    197.34 o
 -32   6   7      590.04      614.89     36.41 o
 -30   6   7      154.23      117.71     34.35 o
 -28   6   7      893.44      858.12     55.06 o
 -26   6   7     4205.83     4261.13    114.13 o
 -24   6   7     4134.83     4502.53    121.33 o
 -22   6   7    11546.85    11627.50    210.57 o
 -20   6   7    23765.49    23891.23    388.77 o
 -18   6   7     2143.23     2006.27     87.64 o
 -16   6   7    16203.83    16844.72    268.26 o
 -14   6   7     6059.92     5725.04     99.39 o
 -12   6   7   111155.33   106428.32   1379.85 o
 -10   6   7        0.63       68.27     19.12 o
  -8   6   7     1333.25     1525.81     47.37 o
  -6   6   7    16184.52    15957.85    165.19 o
  -4   6   7    16813.38    15918.47    151.40 o
  -2   6   7     1370.06     1264.81     43.86 o
   0   6   7     1640.07     1749.25     39.76 o
   2   6   7    63255.67    62700.79    691.52 o
   4   6   7    29588.90    29355.17    342.21 o
   6   6   7     3654.76     3524.41     73.74 o
   8   6   7    41235.13    40386.92    611.04 o
  10   6   7    17975.07    17280.14    298.40 o
  12   6   7    22109.15    22095.13    350.22 o
  14   6   7    13998.44    13811.50    227.47 o
  16   6   7    27665.48    26820.50    413.25 o
  18   6   7     2841.85     2928.25     92.05 o
  20   6   7     4611.59     4636.72    121.11 o
  22   6   7     2372.55     2287.06     90.69 o
  24   6   7      113.00       70.15     39.16 o
  26   6   7      491.53      396.72     47.60 o
  28   6   7       15.45       10.05     22.80 o
 -31   7   7     2631.56     2462.01    204.21 o
 -29   7   7     1397.10     1510.58     59.86 o
 -27   7   7      213.61      256.94     38.71 o
 -25   7   7     6724.89     6679.55    140.73 o
 -23   7   7    35760.94    36657.12    560.25 o
 -21   7   7     4700.85     4926.90    125.95 o
 -19   7   7     3581.37     3819.89    110.86 o
 -17   7   7      827.61     1020.72     74.16 o
 -15   7   7    17243.71    16675.97    334.82 o
 -13   7   7      172.90      370.73     51.21 o
 -11   7   7     1474.22     1439.91     58.55 o
  -9   7   7      283.62      376.76     35.47 o
  -7   7   7    29186.54    27529.23    342.24 o
  -5   7   7    26986.91    26968.54    356.13 o
  -3   7   7     8745.87     8904.58    133.61 o
  -1   7   7     8484.32     7549.42    119.87 o
   1   7   7      618.27      555.91     46.00 o
   3   7   7     5285.98     5460.09    109.55 o
   5   7   7    97410.96    96002.12   1581.00 o
   7   7   7    14086.61    13803.53    228.85 o
   9   7   7    22753.68    23167.85    361.82 o
  11   7   7     9707.62     9261.88    183.57 o
  13   7   7    56911.49    56660.72    930.03 o
  15   7   7    28894.59    29771.13    505.59 o
  17   7   7     2072.37     1977.96    107.09 o
  19   7   7     2343.02     2475.95     95.83 o
  21   7   7     2985.35     2724.17    102.39 o
  23   7   7     5843.68     5932.40    118.21 o
  25   7   7     1014.13      971.50     50.10 o
  27   7   7     2955.57     3183.05    104.57 o
 -30   8   7     1132.78      900.27    157.69 o
 -28   8   7     2282.05     2409.48     90.38 o
 -26   8   7    18898.30    19539.89    334.76 o
 -24   8   7     5754.08     5853.25    138.74 o
 -22   8   7    22634.04    22492.54    401.19 o
 -20   8   7     3047.33     3253.03     97.17 o
 -18   8   7     9611.80     8975.63    260.17 o
 -16   8   7    20365.26    20291.47    370.53 o
 -14   8   7    31794.15    31152.93    534.82 o
 -12   8   7    54495.30    53050.51    929.66 o
 -10   8   7     2563.37     2897.94     94.04 o
  -8   8   7    18397.14    17417.35    277.74 o
  -6   8   7    10886.38    10409.78    196.16 o
  -4   8   7    11035.23    10394.01    168.27 o
  -2   8   7    11845.64    11458.88    178.10 o
   0   8   7     5876.09     5730.49    124.33 o
   2   8   7    45445.88    43602.41    696.30 o
   4   8   7    17644.27    18087.75    347.81 o
   6   8   7    14403.81    13929.29    256.47 o
   8   8   7    18180.03    17997.40    321.53 o
  10   8   7      124.34      145.26     42.37 o
  12   8   7     4204.20     4482.02    119.50 o
  14   8   7      243.96      351.81     51.17 o
  16   8   7    15819.04    15384.04    275.55 o
  18   8   7      161.05      155.64     43.57 o
  20   8   7     3624.94     3595.08     96.78 o
  22   8   7        6.58       35.68     25.34 o
  24   8   7      166.10      209.44     40.74 o
 -27   9   7        9.18       13.14     22.92 o
 -25   9   7     3234.94     3373.12    109.62 o
 -23   9   7    24907.23    25637.12    483.43 o
 -21   9   7     1698.79     1756.01     98.60 o
 -19   9   7     6787.24     6701.32    186.30 o
 -17   9   7     5867.34     6227.73    189.21 o
 -15   9   7     6636.86     6819.67    197.02 o
 -13   9   7     1069.69     1203.62     86.38 o
 -11   9   7    22798.94    21011.55    356.32 o
  -9   9   7    35216.11    33079.41    587.51 o
  -7   9   7    11151.43    10573.04    205.83 o
  -5   9   7      424.38      421.19     48.28 o
  -3   9   7     4729.97     4551.34    136.80 o
  -1   9   7    28159.97    26858.80    620.80 o
   1   9   7    10442.33    10113.61    235.76 o
   3   9   7     8654.65     8334.41    197.43 o
   5   9   7    21070.41    20557.83    420.56 o
   7   9   7     1943.82     2057.26     86.84 o
   9   9   7       36.46      117.99     40.87 o
  11   9   7     2237.28     2170.09     94.68 o
  13   9   7     4602.39     4186.81    112.19 o
  15   9   7    14282.05    14239.42    246.32 o
  17   9   7       18.11       61.27     36.15 o
  19   9   7     9962.43    10329.07    187.65 o
  21   9   7      372.21      313.22     33.31 o
 -24  10   7       14.59       30.35     34.56 o
 -22  10   7      409.73      343.61     54.31 o
 -20  10   7      101.03      173.70     49.99 o
 -18  10   7        1.11       31.78     40.28 o
 -16  10   7     2147.07     2359.30    105.58 o
 -14  10   7    17938.19    18868.12    394.94 o
 -12  10   7     2638.11     2789.02    136.53 o
 -10  10   7      136.43      124.02     47.22 o
  -8  10   7      382.83      420.51     56.33 o
  -6  10   7      282.33      423.92     53.90 o
  -4  10   7    17063.05    16209.20    463.93 o
  -2  10   7     5867.27     6041.67    274.68 o
   0  10   7      389.68      388.25    116.15 o
   2  10   7     6761.89     7124.35    215.35 o
   4  10   7     2782.23     2701.35    124.28 o
   6  10   7    32370.30    33615.77    605.59 o
   8  10   7     2411.20     2456.06    114.52 o
  10  10   7    11900.22    12158.41    222.19 o
  12  10   7     7050.45     7175.31    153.40 o
  14  10   7      578.62      721.38     57.93 o
  16  10   7    24999.17    26365.52    409.21 o
  18  10   7     6587.24     7255.00    389.87 o
 -21  11   7     3121.26     3078.31    179.48 o
 -19  11   7      775.36      531.02     72.71 o
 -17  11   7     1747.72     1867.74    100.43 o
 -15  11   7     4803.97     5066.88    162.39 o
 -13  11   7       34.06       40.78     38.81 o
 -11  11   7     8659.21     7866.41    217.52 o
  -9  11   7    39217.80    37628.93   1075.67 o
  -7  11   7     3174.77     3454.63    160.60 o
  -5  11   7     5882.73     5342.86    219.48 o
  -3  11   7     3463.78     3496.38    186.53 o
  -1  11   7    35956.14    35594.96    928.41 o
   1  11   7     3108.73     3962.13    826.64 o
   3  11   7        1.41      -22.38     76.88 o
   5  11   7    19958.98    19612.98    667.36 o
   7  11   7     6190.75     6244.00    204.70 o
   9  11   7     1677.29     1699.32    109.10 o
  11  11   7    12913.82    13485.56    347.95 o
  13  11   7       28.06        0.80     43.44 o
  15  11   7      916.10      887.60     95.52 o
 -14  12   7     1760.49     1730.00    132.81 o
 -12  12   7    11681.87    12522.72    427.50 o
 -10  12   7     1291.80     1207.42     98.84 o
  -8  12   7     5155.51     4940.40    167.14 o
  -6  12   7    16208.69    17059.34    579.37 o
  -4  12   7     3728.71     3877.47    196.53 o
  -2  12   7      200.71     1139.88    584.47 o
   0  12   7       50.11       53.03     64.36 o
   2  12   7    22199.95    22661.16    581.53 o
   4  12   7     1409.59     1769.92    147.11 o
   6  12   7       57.78       85.78     59.79 o
   8  12   7     4500.12     5219.02    196.67 o
  10  12   7     1784.09     1531.41    261.85 o
 -38   0   8     6851.64     6452.84    238.74 o
 -36   0   8    13760.37    11694.88    245.26 o
 -34   0   8     1219.12     1080.64     81.53 o
 -32   0   8     2931.80     2802.78    150.43 o
 -30   0   8     1934.34     1641.83    102.54 o
 -28   0   8     1857.77     1780.94    121.65 o
 -26   0   8     2991.72     3109.26    143.54 o
 -24   0   8     1758.83     1559.85     98.19 o
 -22   0   8       54.76      125.34     49.70 o
 -20   0   8     5580.68     5406.18    162.15 o
 -18   0   8   211559.59   221012.97   3527.51 o
 -16   0   8     1201.17     1496.36     45.30 o
 -14   0   8   117100.27   124129.69   1610.47 o
 -12   0   8    36536.19    38965.21    395.66 o
 -10   0   8    93402.44    92311.20    995.00 o
  -8   0   8     4671.22     4753.26     58.08 o
  -6   0   8    22719.97    21082.73    248.55 o
  -4   0   8    17457.54    17372.01    163.28 o
  -2   0   8    87499.34    84492.30    973.54 o
   0   0   8   114281.34   115919.53   1421.23 o
   2   0   8    16351.00    16291.70    170.46 o
   4   0   8    60064.24    60963.07    671.19 o
   6   0   8    85101.51    93846.95   1136.47 o
   8   0   8     2005.21     1933.50     51.35 o
  10   0   8    27041.16    28723.03    325.16 o
  12   0   8     4771.19     4551.59     79.63 o
  14   0   8    74665.16    72868.20   1044.78 o
  16   0   8   157868.03   160281.02   3395.41 o
  18   0   8     5734.36     5237.26    178.86 o
  20   0   8    21343.35    21718.88    489.07 o
  22   0   8     2048.14     2075.24    136.25 o
  24   0   8     3569.15     3553.55    135.41 o
  26   0   8     3890.74     3723.76    143.79 o
  28   0   8     2475.72     2635.93     95.33 o
  30   0   8        0.10       17.80     19.86 o
 -37   1   8       60.05      112.43     35.03 o
 -35   1   8     1731.07     2166.76     81.34 o
 -33   1   8       82.95      128.44     33.22 o
 -31   1   8     1836.36     1696.32     75.52 o
 -29   1   8     4039.34     4062.53    109.95 o
 -27   1   8     5711.97     5804.50    134.04 o
 -25   1   8     4835.96     5118.38    127.41 o
 -23   1   8      259.46      315.20     39.90 o
 -21   1   8    63810.91    65909.98    773.20 o
 -19   1   8    57859.04    58942.43    621.68 o
 -17   1   8    20637.55    20811.10    180.86 o
 -15   1   8     2692.23     2515.63     36.57 o
 -13   1   8    51365.58    52775.98    423.26 o
 -11   1   8   230504.20   213521.22   2180.70 o
  -9   1   8    28797.53    30058.40    220.21 o
  -7   1   8   102664.09    99548.50    815.66 o
  -5   1   8    14679.16    15645.08    102.19 o
  -3   1   8    17222.27    16461.99    108.29 o
  -1   1   8     2390.74     1593.28     28.63 o
   1   1   8    29948.03    34010.55    245.22 o
   3   1   8     5887.45     6014.12     56.28 o
   5   1   8      210.95      250.49     15.71 o
   7   1   8    14080.34    13502.45     96.85 o
   9   1   8    65547.79    66773.16    562.69 o
  11   1   8     5880.91     6435.23     67.13 o
  13   1   8     1934.58     2550.15     48.69 o
  15   1   8     2340.13     2325.02     54.23 o
  17   1   8    47779.56    47108.30    675.80 o
  19   1   8     2815.59     2799.70     75.84 o
  21   1   8      152.96      172.99     50.33 o
  23   1   8      882.98      871.64     71.65 o
  25   1   8    14114.22    14139.39    251.41 o
  27   1   8     2948.29     2994.47    101.83 o
  29   1   8      327.64      314.60     43.89 o
  31   1   8       43.68       76.38     29.53 o
 -38   2   8     3464.54     3738.17    121.07 o
 -36   2   8       59.11       63.03     33.16 o
 -34   2   8      528.86      681.74     65.02 o
 -32   2   8     4446.03     4524.27    115.32 o
 -30   2   8       44.43       78.23     35.71 o
 -28   2   8      221.14      265.50     49.36 o
 -26   2   8     1116.96     1149.93     65.25 o
 -24   2   8    14521.53    15328.40    222.79 o
 -22   2   8    39866.89    41350.75    532.50 o
 -20   2   8    13647.81    14362.91    157.75 o
 -18   2   8    40069.26    39524.85    361.89 o
 -16   2   8     3950.61     4188.87     52.57 o
 -14   2   8    21992.63    23298.99    190.64 o
 -12   2   8    13944.48    14630.14    118.11 o
 -10   2   8    47778.32    45053.16    342.57 o
  -8   2   8   105211.32   108337.95    925.51 o
  -6   2   8     4948.60     5057.61     48.57 o
  -4   2   8     9698.74     8326.21     55.55 o
  -2   2   8    91740.38    97409.95    821.48 o
   0   2   8   106722.05   109166.51    933.83 o
   2   2   8     9074.15     9247.02     77.91 o
   4   2   8    22053.88    27281.08    205.51 o
   6   2   8    92300.30    97726.76    872.36 o
   8   2   8     1628.53     1423.65     28.03 o
  10   2   8    25620.01    25557.74    214.41 o
  12   2   8    22422.63    23561.66    214.54 o
  14   2   8    11519.76    11536.71    240.79 o
  16   2   8     1337.91     1350.79     72.06 o
  18   2   8       64.39      123.90     36.51 o
  20   2   8     3221.96     3233.34     95.00 o
  22   2   8       13.13       31.23     27.06 o
  24   2   8     4259.52     3968.85    101.72 o
  26   2   8     1096.78     1175.14     85.18 o
  28   2   8     6279.41     6405.34    145.84 o
  30   2   8      168.88      129.87     33.84 o
 -37   3   8       85.12       41.31     33.18 o
 -35   3   8      812.08      819.06     62.84 o
 -33   3   8     8675.00     8216.93    182.63 o
 -31   3   8     3203.48     3211.61    117.41 o
 -29   3   8    13606.75    13849.48    271.56 o
 -27   3   8      602.66      582.54     55.56 o
 -25   3   8        0.54       84.53     29.11 o
 -23   3   8      310.36      464.55     44.31 o
 -21   3   8     4766.17     4928.40    115.43 o
 -19   3   8     4290.36     4318.68     72.01 o
 -17   3   8     2428.33     2349.03     46.40 o
 -15   3   8     1759.43     1580.74     32.53 o
 -13   3   8      796.18     1043.02     23.55 o
 -11   3   8    32815.80    36089.98    273.53 o
  -9   3   8    15156.29    13381.96    107.65 o
  -7   3   8     8569.01    10214.61     77.22 o
  -5   3   8      208.92      282.58     17.02 o
  -3   3   8    61025.16    59284.25    446.42 o
  -1   3   8    10035.85    11466.45     86.73 o
   1   3   8   186994.17   193604.06   2012.09 o
   3   3   8    70172.48    67070.52    549.06 o
   5   3   8     4589.59     4874.12     56.76 o
   7   3   8      926.18     1135.28     32.10 o
   9   3   8      462.18      547.12     25.74 o
  11   3   8    68887.15    70095.80    824.90 o
  13   3   8     5247.82     5213.18    114.44 o
  15   3   8     1650.51     1588.31     74.87 o
  17   3   8    55305.61    53459.32    794.61 o
  19   3   8      104.60      188.10     42.47 o
  21   3   8    38047.33    36913.81    534.50 o
  23   3   8    10457.20    10962.70    209.39 o
  25   3   8        3.01       60.99     34.76 o
  27   3   8        9.79       40.88     28.20 o
  29   3   8     5647.48     5125.26    120.91 o
 -36   4   8       32.60       39.73     33.04 o
 -34   4   8      383.76      344.24     37.26 o
 -32   4   8     9289.89     9562.28    176.81 o
 -30   4   8       20.49       16.98     25.55 o
 -28   4   8     3537.03     3487.80    105.23 o
 -26   4   8      880.70      901.25     56.66 o
 -24   4   8    12957.42    12628.34    195.70 o
 -22   4   8    20213.29    21399.19    306.17 o
 -20   4   8     5292.80     5575.08    108.08 o
 -18   4   8    10484.59    10456.10    130.16 o
 -16   4   8     3055.08     2839.81     56.76 o
 -14   4   8      256.85      364.89     36.94 o
 -12   4   8    47514.56    48014.47    461.98 o
 -10   4   8     4423.60     4038.00     53.65 o
  -8   4   8    36194.25    37955.61    357.59 o
  -6   4   8    75113.74    81934.51    793.73 o
  -4   4   8   138630.30   141715.52   1423.97 o
  -2   4   8    25818.12    27045.34    217.79 o
   0   4   8    28420.85    29624.85    223.71 o
   2   4   8    12996.06    14779.60    118.62 o
   4   4   8    30496.13    29418.64    244.52 o
   6   4   8    42377.88    43548.65    379.54 o
   8   4   8    18984.06    18333.91    160.67 o
  10   4   8     2231.61     2802.81     55.31 o
  12   4   8     5035.42     5234.90     89.84 o
  14   4   8      853.47      891.12     49.57 o
  16   4   8    13021.23    12430.65    222.78 o
  18   4   8     7021.78     6996.15    153.79 o
  20   4   8     2002.09     1946.82     83.97 o
  22   4   8     2897.84     3047.84     96.40 o
  24   4   8      623.38      740.27     61.57 o
  26   4   8     5786.25     5467.20    123.35 o
  28   4   8     5949.06     5969.40    134.54 o
  30   4   8     4296.29     4397.25    111.69 o
 -35   5   8     1973.01     2069.30     80.34 o
 -33   5   8     4448.54     4260.56    100.14 o
 -31   5   8      741.15      784.29     47.05 o
 -29   5   8     2366.18     2673.73     81.03 o
 -27   5   8     9005.61     9435.81    174.03 o
 -25   5   8    23604.82    24529.38    410.81 o
 -23   5   8     3603.22     3880.00    113.60 o
 -21   5   8    18089.71    19990.67    324.88 o
 -19   5   8        7.98      132.73     35.29 o
 -17   5   8    18846.83    19083.83    303.05 o
 -15   5   8    26470.47    26643.65    361.19 o
 -13   5   8      588.99      747.52     34.14 o
 -11   5   8     5838.54     6342.90     80.91 o
  -9   5   8     8021.32     7750.09     89.49 o
  -7   5   8    86111.33    81790.00    759.66 o
  -5   5   8    82394.05    86118.53    858.31 o
  -3   5   8    25526.95    26132.75    234.52 o
  -1   5   8    36723.01    36051.81    305.84 o
   1   5   8     6489.69     6362.26     64.01 o
   3   5   8    48271.24    51347.60    513.21 o
   5   5   8      469.93      474.76     26.76 o
   7   5   8     4141.54     4216.97     58.19 o
   9   5   8     3861.51     4254.86     72.10 o
  11   5   8      524.62      567.66     37.95 o
  13   5   8     3200.48     3180.16     77.81 o
  15   5   8    19940.85    20191.59    332.66 o
  17   5   8     1444.84     1601.10     92.23 o
  19   5   8     1791.11     1947.81     99.50 o
  21   5   8        3.25       71.29     41.31 o
  23   5   8     5919.80     5959.58    160.69 o
  25   5   8       51.78       41.40     32.98 o
  27   5   8       10.27       31.75     26.89 o
  29   5   8      233.03       99.18     41.13 o
 -34   6   8      290.44      142.30     38.11 o
 -32   6   8     4323.08     3914.56    115.01 o
 -30   6   8      258.30      200.67     36.04 o
 -28   6   8      578.12      580.44     54.16 o
 -26   6   8     4503.54     4857.63    115.81 o
 -24   6   8      510.13      572.79     55.07 o
 -22   6   8      442.73      485.23     58.85 o
 -20   6   8    15437.32    15119.16    254.73 o
 -18   6   8     9383.96     9792.59    201.60 o
 -16   6   8       52.51      100.14     36.30 o
 -14   6   8       22.09       32.96     22.59 o
 -12   6   8    11965.37    11248.88    155.01 o
 -10   6   8     2242.69     2369.20     63.21 o
  -8   6   8     7630.78     7570.44    112.57 o
  -6   6   8    18364.68    17657.46    212.74 o
  -4   6   8     3748.06     3754.43     65.02 o
  -2   6   8       18.19      117.80     23.59 o
   0   6   8    28926.02    26007.46    329.56 o
   2   6   8    16801.37    16798.52    211.47 o
   4   6   8     7726.29     7567.82     99.82 o
   6   6   8    21061.53    20928.09    291.39 o
   8   6   8       19.75      168.09     34.35 o
  10   6   8     1892.67     1835.07     93.27 o
  12   6   8     6907.44     6354.21    149.62 o
  14   6   8    24131.88    23591.15    371.37 o
  16   6   8     9154.56     9276.59    192.50 o
  18   6   8    11433.56    11008.35    191.61 o
  20   6   8    15202.84    15452.80    285.68 o
  22   6   8      500.71      515.79     68.24 o
  24   6   8      463.68      288.87     52.25 o
  26   6   8      230.94      185.52     38.61 o
 -31   7   8     3388.40     3005.05    153.53 o
 -29   7   8      195.35      108.35     33.99 o
 -27   7   8      567.86      483.30     50.32 o
 -25   7   8      246.93      321.64     44.53 o
 -23   7   8      890.28     1140.36     65.51 o
 -21   7   8      520.57      685.01     58.48 o
 -19   7   8      486.10      616.27     58.16 o
 -17   7   8      751.01      725.88     58.09 o
 -15   7   8        7.75      123.13     40.24 o
 -13   7   8        0.01       34.78     27.58 o
 -11   7   8     7466.29     7600.81    230.33 o
  -9   7   8        1.69       87.53     27.22 o
  -7   7   8        0.65       40.64     23.30 o
  -5   7   8     2170.81     2225.54     74.56 o
  -3   7   8    21974.93    20457.35    273.62 o
  -1   7   8    11811.84    10965.72    173.91 o
   1   7   8    25988.67    25515.96    365.60 o
   3   7   8      943.68     1096.08     63.84 o
   5   7   8      743.30      786.25     49.61 o
   7   7   8     4793.32     5152.44    126.69 o
   9   7   8    10257.18    10499.14    192.16 o
  11   7   8       67.37      118.50     43.00 o
  13   7   8       78.14      150.31     49.14 o
  15   7   8      183.12      329.57     56.90 o
  17   7   8      135.05       59.34     36.06 o
  19   7   8     8377.77     8559.65    172.42 o
  21   7   8     4130.73     4429.32    148.81 o
  23   7   8      171.27       93.00     31.41 o
  25   7   8      462.89      442.16     49.71 o
 -30   8   8     1783.85     1883.86    148.74 o
 -28   8   8     3121.13     3491.45     88.82 o
 -26   8   8      284.54      233.13     33.50 o
 -24   8   8      209.45      149.41     33.40 o
 -22   8   8        6.22       23.10     29.88 o
 -20   8   8      191.33      280.45     43.15 o
 -18   8   8     2989.76     3172.01    103.13 o
 -16   8   8     3758.96     3815.37    158.94 o
 -14   8   8      666.37      595.36     71.10 o
 -12   8   8     2321.01     2243.44    121.61 o
 -10   8   8     2260.60     2278.62     97.44 o
  -8   8   8     4824.85     4606.44    131.39 o
  -6   8   8      186.21      364.60     44.04 o
  -4   8   8      492.17      613.11     46.41 o
  -2   8   8     3555.10     3490.63     93.68 o
   0   8   8    26120.45    24953.26    395.62 o
   2   8   8    16784.77    16098.49    286.22 o
   4   8   8       64.06      137.47     46.68 o
   6   8   8      575.59      615.44     77.43 o
   8   8   8      469.45      573.06     55.29 o
  10   8   8    15951.22    15671.72    282.91 o
  12   8   8     7141.76     7347.26    155.11 o
  14   8   8      907.13     1000.52     66.04 o
  16   8   8      415.20      484.49     56.44 o
  18   8   8     1496.06     1130.60     61.85 o
  20   8   8     1275.89     1455.67     61.19 o
  22   8   8    14191.12    14396.66    267.68 o
  24   8   8     1138.22     1407.84     70.86 o
 -27   9   8     1117.41     1130.18     63.78 o
 -25   9   8    10992.83    11375.28    205.63 o
 -23   9   8     3296.56     3825.76    130.19 o
 -21   9   8      138.15      137.85     52.10 o
 -19   9   8     1016.70     1031.47     81.78 o
 -17   9   8      644.93      575.83     57.36 o
 -15   9   8      339.88      368.27     53.82 o
 -13   9   8      406.57      504.08     62.07 o
 -11   9   8     4434.91     4222.72    141.26 o
  -9   9   8     9105.65     8769.52    183.43 o
  -7   9   8     3245.31     3294.00     98.39 o
  -5   9   8    27026.19    25205.96    402.14 o
  -3   9   8    37101.40    35510.98    700.00 o
  -1   9   8     1969.99     1965.57     87.45 o
   1   9   8     3326.30     3330.44    117.94 o
   3   9   8     2524.87     2890.94    106.39 o
   5   9   8     3826.22     3960.67    178.15 o
   7   9   8     3073.89     3061.38    130.51 o
   9   9   8        0.96       56.91     43.03 o
  11   9   8     1073.01     1216.29     87.69 o
  13   9   8      106.57      119.74     43.26 o
  15   9   8     5434.85     5431.23    136.82 o
  17   9   8     5307.75     5513.90    120.89 o
  19   9   8     3624.93     3414.14     93.04 o
  21   9   8     1449.24     1404.85     72.19 o
 -24  10   8      855.29      795.83     64.11 o
 -22  10   8      524.85      348.88     65.09 o
 -20  10   8     4480.34     4699.68    180.56 o
 -18  10   8      765.94      809.29     91.84 o
 -16  10   8       71.06      131.31     68.47 o
 -14  10   8     1329.79     1220.91    101.87 o
 -12  10   8      126.10      171.06     54.63 o
 -10  10   8      117.34      102.17     45.90 o
  -8  10   8     5697.69     5345.16    143.02 o
  -6  10   8    13364.12    12489.99    222.59 o
  -4  10   8     1685.02     1385.33     96.28 o
  -2  10   8     1627.99     1755.90    106.65 o
   0  10   8     7475.68     7066.99    215.24 o
   2  10   8     7977.32     8278.26    240.56 o
   4  10   8    13817.53    13967.71    282.71 o
   6  10   8     5604.23     5445.86    147.70 o
   8  10   8        3.51       19.34     37.62 o
  10  10   8      398.62      501.73     61.93 o
  12  10   8     2757.40     2582.86     86.77 o
  14  10   8     5327.91     5296.73    180.46 o
  16  10   8       55.45       58.89     30.60 o
  18  10   8      244.77      151.58     44.04 o
 -19  11   8        6.17       17.45     40.69 o
 -17  11   8     1339.81     1515.88    113.02 o
 -15  11   8     1765.58     1543.68    103.92 o
 -13  11   8      302.23      263.40     54.05 o
 -11  11   8     2936.05     2738.47    101.56 o
  -9  11   8      253.57      195.27     42.40 o
  -7  11   8       54.16       85.72     58.74 o
  -5  11   8      799.92      851.70    124.34 o
  -3  11   8     5708.96     5716.64    234.41 o
  -1  11   8     5469.47     5234.04    227.39 o
   1  11   8     7497.46     7240.40    338.13 o
   3  11   8     7262.65     7378.01    294.47 o
   5  11   8     4737.10     4967.02    248.70 o
   7  11   8      596.23      632.32     57.70 o
   9  11   8      653.66      617.46     83.59 o
  11  11   8     3158.42     3433.43    135.02 o
  13  11   8     3829.06     3900.86    153.94 o
 -14  12   8     4230.49     4391.42    398.63 o
 -12  12   8     2441.27     2628.94    376.63 o
 -10  12   8    19822.50    14953.61   8095.33 o
  -8  12   8    10128.70    10698.69    414.40 o
  -6  12   8     4887.49     4411.94    225.89 o
  -4  12   8     2465.76     2461.27    147.40 o
  -2  12   8     3544.59     3887.44    194.88 o
   0  12   8       37.30      113.27     63.78 o
   2  12   8     1687.65     1877.88    148.67 o
   4  12   8      470.76      482.77     97.32 o
   6  12   8     5421.15     5331.31    222.22 o
   8  12   8      591.19      552.11     81.29 o
 -37   1   9      894.83      862.38     50.92 o
 -35   1   9     2411.56     2556.78     93.30 o
 -33   1   9       84.49      127.89     30.69 o
 -31   1   9      711.06      517.37     49.26 o
 -29   1   9      383.02      420.45     55.86 o
 -27   1   9     4032.89     3931.06    109.25 o
 -25   1   9     4058.26     4015.71    116.24 o
 -23   1   9     9414.87    10149.84    242.47 o
 -21   1   9      188.02      243.74     34.31 o
 -19   1   9    10994.23    11197.76    210.38 o
 -17   1   9    10151.74    10599.03     99.71 o
 -15   1   9    83313.95    86222.30    805.60 o
 -13   1   9    23343.35    23400.77    193.38 o
 -11   1   9    24523.91    23700.70    178.80 o
  -9   1   9     1221.69     1765.43     28.19 o
  -7   1   9    17396.62    18441.73    128.23 o
  -5   1   9    22123.92    24136.48    153.80 o
  -3   1   9    34618.59    39371.33    292.41 o
  -1   1   9    14707.63    15747.16    122.44 o
   1   1   9    18322.49    18117.23    134.43 o
   3   1   9    14787.85    13938.01    107.65 o
   5   1   9    19645.78    18764.21    140.34 o
   7   1   9    63748.22    63447.55    518.53 o
   9   1   9     7546.32     7842.43     74.82 o
  11   1   9     2400.60     2643.95     49.13 o
  13   1   9      413.98      628.41     35.76 o
  15   1   9    19462.39    19151.43    269.04 o
  17   1   9      368.91      392.68     44.11 o
  19   1   9     7001.51     6894.36    156.16 o
  21   1   9    16995.75    16393.95    308.80 o
  23   1   9        5.85       22.76     36.11 o
  25   1   9     7047.96     7093.38    151.59 o
  27   1   9     7736.68     7689.83    150.75 o
  29   1   9     2107.38     2130.19     99.73 o
 -36   2   9       26.10       10.02     30.27 o
 -34   2   9      574.38      681.22     46.73 o
 -32   2   9      321.47      364.35     49.40 o
 -30   2   9     6018.75     6067.29    161.56 o
 -28   2   9     8087.49     7977.24    186.74 o
 -26   2   9       61.62      111.02     35.69 o
 -24   2   9     7271.27     7296.89    137.63 o
 -22   2   9    29586.38    30770.27    378.98 o
 -20   2   9    42622.26    43541.96    490.88 o
 -18   2   9    19267.21    19081.21    310.87 o
 -16   2   9     5752.57     5504.72     78.17 o
 -14   2   9     1708.06     1981.70     33.57 o
 -12   2   9       97.45      174.75     18.13 o
 -10   2   9     7014.03     7219.79     68.57 o
  -8   2   9    28442.02    29215.54    204.45 o
  -6   2   9     1050.75     1130.68     23.44 o
  -4   2   9    25063.25    26922.61    183.27 o
  -2   2   9    82042.27    85736.52    709.12 o
   0   2   9   190121.59   192502.13   1965.27 o
   2   2   9     9165.18     8638.98     72.70 o
   4   2   9     1174.32     1454.92     23.70 o
   6   2   9     9924.54    10637.68     98.90 o
   8   2   9    11070.86    12169.97    118.04 o
  10   2   9     1384.13     1676.49     48.65 o
  12   2   9    42665.64    41835.20    531.71 o
  14   2   9    15219.17    15467.02    240.12 o
  16   2   9     8555.48     9136.83    178.69 o
  18   2   9      424.13      410.49     53.20 o
  20   2   9    22128.49    21135.71    327.60 o
  22   2   9       52.15       65.89     33.62 o
  24   2   9     3162.96     3236.28    107.52 o
  26   2   9     1227.35     1218.43     78.76 o
  28   2   9       23.09       17.74     28.11 o
  30   2   9     2983.55     2932.04     87.46 o
 -37   3   9      237.08      203.43     35.02 o
 -35   3   9       80.75       36.69     31.12 o
 -33   3   9     1245.88     1202.72     71.41 o
 -31   3   9     5347.41     5208.36    145.79 o
 -29   3   9     1571.93     1630.88     72.02 o
 -27   3   9     3514.18     3743.02    104.08 o
 -25   3   9      235.60      278.02     46.16 o
 -23   3   9    12420.41    12271.50    212.49 o
 -21   3   9    20716.19    21273.48    293.50 o
 -19   3   9    13173.77    13974.84    191.03 o
 -17   3   9     5891.99     5943.61    130.48 o
 -15   3   9     1951.97     1862.47     43.79 o
 -13   3   9     4805.71     4502.70     47.66 o
 -11   3   9     1159.97     1052.86     23.63 o
  -9   3   9     5144.25     5136.80     58.77 o
  -7   3   9     5427.95     4966.61     49.52 o
  -5   3   9    17436.99    19506.29    151.81 o
  -3   3   9    51202.53    50258.56    445.65 o
  -1   3   9    19220.91    20151.61    148.03 o
   1   3   9     1487.38     1393.52     30.02 o
   3   3   9      417.55      497.80     25.15 o
   5   3   9    76982.09    79364.59    725.29 o
   7   3   9    48917.38    52859.95    473.86 o
   9   3   9      757.40      696.71     35.60 o
  11   3   9     3060.20     3153.40     74.63 o
  13   3   9    24419.17    24343.35    362.07 o
  15   3   9     2527.62     2641.76     89.57 o
  17   3   9      227.46      408.69     48.16 o
  19   3   9        8.15       58.52     35.40 o
  21   3   9     1298.97     1266.67     59.64 o
  23   3   9      627.25      691.54     54.45 o
  25   3   9      596.51      648.86     57.76 o
  27   3   9     5044.88     4907.63    111.12 o
  29   3   9      152.49      149.68     39.56 o
 -36   4   9       25.53       29.36     35.95 o
 -34   4   9        0.37       25.63     29.31 o
 -32   4   9     1315.37     1208.91     61.98 o
 -30   4   9       10.24       28.86     29.37 o
 -28   4   9     4078.30     3812.31     99.81 o
 -26   4   9      442.96      514.79     49.03 o
 -24   4   9      977.73     1039.91     57.62 o
 -22   4   9     3205.67     3326.40     92.99 o
 -20   4   9      869.50     1156.59     71.51 o
 -18   4   9     4206.21     4253.65     90.37 o
 -16   4   9     8124.40     7950.33    121.61 o
 -14   4   9     1012.61     1023.30     39.01 o
 -12   4   9     4428.52     3655.10     58.95 o
 -10   4   9    11234.44    10604.94    102.26 o
  -8   4   9     4730.47     5471.85     66.55 o
  -6   4   9    56557.69    54640.27    524.90 o
  -4   4   9     4665.31     4792.30     48.80 o
  -2   4   9     3529.86     3234.32     43.19 o
   0   4   9     1248.16     1526.89     30.80 o
   2   4   9    80198.80    80101.13    745.80 o
   4   4   9    16235.83    15198.46    130.31 o
   6   4   9    48842.05    50248.56    502.79 o
   8   4   9    78718.36    79417.14    892.09 o
  10   4   9    11600.09    12465.57    173.22 o
  12   4   9       42.26       79.26     30.30 o
  14   4   9      229.54      232.60     36.04 o
  16   4   9    10172.85     9889.59    191.29 o
  18   4   9    19316.74    20262.64    314.03 o
  20   4   9     3335.27     3444.24    101.98 o
  22   4   9    11477.44    11565.45    208.79 o
  24   4   9      400.25      505.20     50.75 o
  26   4   9       30.93       49.10     29.19 o
  28   4   9      906.38      837.81     47.40 o
 -35   5   9     4203.25     4348.05    124.96 o
 -33   5   9    14637.84    15150.11    248.66 o
 -31   5   9     8596.92     8533.83    166.03 o
 -29   5   9     1260.01     1162.12     74.11 o
 -27   5   9      691.05      754.69     59.74 o
 -25   5   9     4037.45     4195.48    128.03 o
 -23   5   9    14954.68    14575.60    275.97 o
 -21   5   9    20789.50    20974.59    303.05 o
 -19   5   9     4015.23     3990.93    102.82 o
 -17   5   9    54671.63    53288.89    784.17 o
 -15   5   9     6722.67     6745.48    122.43 o
 -13   5   9     9268.55     8630.21    145.96 o
 -11   5   9     4506.61     4124.71     75.04 o
  -9   5   9    38531.76    37143.72    377.32 o
  -7   5   9    23126.24    22895.31    223.62 o
  -5   5   9    19396.24    19733.60    194.47 o
  -3   5   9    36094.13    35795.23    347.14 o
  -1   5   9     8399.43     8680.59    109.45 o
   1   5   9     2624.50     2823.08     49.02 o
   3   5   9     5428.15     5237.17     70.90 o
   5   5   9      327.80      467.46     24.24 o
   7   5   9     1147.79     1255.49     42.46 o
   9   5   9     2816.71     2711.99     70.73 o
  11   5   9    23785.86    22781.48    330.81 o
  13   5   9      117.23      251.32     39.34 o
  15   5   9    10011.52    10122.80    193.03 o
  17   5   9     7480.19     7772.23    183.66 o
  19   5   9     4232.35     4421.70    151.00 o
  21   5   9     2448.58     2680.69    101.54 o
  23   5   9     1362.75     1452.83     75.70 o
  25   5   9     7761.61     7645.29    150.96 o
  27   5   9     3546.02     3615.53     97.00 o
 -34   6   9     7286.96     7450.49    340.98 o
 -32   6   9      118.75      132.41     27.13 o
 -30   6   9      161.76      199.44     40.65 o
 -28   6   9     2478.80     2348.60     82.69 o
 -26   6   9     8377.29     8794.28    190.08 o
 -24   6   9       63.22       83.42     42.23 o
 -22   6   9     1062.49     1035.54     71.63 o
 -20   6   9    15153.95    15414.79    276.44 o
 -18   6   9      222.10      220.04     45.68 o
 -16   6   9    15958.92    15498.58    276.87 o
 -14   6   9    20219.28    19562.29    324.74 o
 -12   6   9      141.72      135.40     36.50 o
 -10   6   9    14942.87    14035.21    354.92 o
  -8   6   9    29865.28    28880.31    404.28 o
  -6   6   9    64146.80    61335.10    944.79 o
  -4   6   9    12428.78    11840.14    150.00 o
  -2   6   9    10494.21    10000.78    136.61 o
   0   6   9      236.06      294.67     32.36 o
   2   6   9    13173.69    12329.36    182.91 o
   4   6   9     8329.14     8458.33    136.43 o
   6   6   9     1129.70     1228.35     57.27 o
   8   6   9     4011.03     3644.68     91.96 o
  10   6   9     5983.06     5998.29    130.24 o
  12   6   9     8875.89     8484.32    186.24 o
  14   6   9      967.14      972.92     87.26 o
  16   6   9      147.70       87.83     36.56 o
  18   6   9    45999.97    45117.24    780.86 o
  20   6   9      162.77      275.42     51.82 o
  22   6   9     1216.18     1257.91     73.28 o
  24   6   9      156.71      178.80     37.62 o
  26   6   9    17123.30    17610.04    293.79 o
 -31   7   9     2445.83     2186.98    120.77 o
 -29   7   9     2078.75     2264.68     94.89 o
 -27   7   9        2.73      141.38     43.21 o
 -25   7   9       74.53       63.43     30.45 o
 -23   7   9       53.02       82.15     37.89 o
 -21   7   9     4834.39     4950.06    122.69 o
 -19   7   9      364.78      385.19     49.58 o
 -17   7   9    13944.17    13138.98    234.41 o
 -15   7   9     8458.48     8036.73    254.76 o
 -13   7   9      706.89      746.92     65.94 o
 -11   7   9       36.52       25.58     26.19 o
  -9   7   9    62809.89    59404.38    879.41 o
  -7   7   9    26816.91    25761.55    380.08 o
  -5   7   9      832.91      810.67     50.70 o
  -3   7   9     1330.10     1357.70     56.07 o
  -1   7   9    16450.81    15266.20    242.57 o
   1   7   9   113101.82   111015.98   1883.29 o
   3   7   9      212.55      301.83     49.54 o
   5   7   9    30261.55    28662.99    465.79 o
   7   7   9    25508.32    24997.84    364.83 o
   9   7   9      399.54      377.98     52.02 o
  11   7   9    42704.73    41840.62    714.57 o
  13   7   9     5080.14     5488.48    147.15 o
  15   7   9      381.81      369.26     52.79 o
  17   7   9     1532.04     1475.90     83.89 o
  19   7   9    27908.07    28277.30    521.57 o
  21   7   9    17353.29    18914.61    348.76 o
  23   7   9     3857.78     3851.57    118.59 o
 -30   8   9       97.97      102.04     45.95 o
 -28   8   9     1624.66     1645.32    110.45 o
 -26   8   9     4581.95     4558.56    129.46 o
 -24   8   9     2259.42     2271.81     73.25 o
 -22   8   9     3540.05     3553.84    103.82 o
 -20   8   9    26353.82    26451.32    625.32 o
 -18   8   9     5186.90     5118.62    133.59 o
 -16   8   9    19840.59    18662.87    514.07 o
 -14   8   9    20941.54    20279.34    470.59 o
 -12   8   9      449.26      478.50     57.51 o
 -10   8   9     6138.70     6007.66    147.39 o
  -8   8   9     2520.86     2569.86    101.65 o
  -6   8   9    93934.04    88389.46   1451.86 o
  -4   8   9     1617.04     1939.86     74.74 o
  -2   8   9      421.62      448.44     53.33 o
   0   8   9     9026.22     8530.04    173.06 o
   2   8   9     3339.67     3177.10     95.66 o
   4   8   9     1415.58     1224.05     82.16 o
   6   8   9     1424.69     1590.27     96.75 o
   8   8   9     3015.65     2861.56    117.00 o
  10   8   9      499.19      617.84     62.93 o
  12   8   9     2409.50     2643.75     89.08 o
  14   8   9    10960.60    10268.52    254.08 o
  16   8   9      198.07      308.33     45.30 o
  18   8   9     9684.06     9682.17    167.21 o
  20   8   9      802.26      628.00     46.23 o
  22   8   9     7107.60     7334.63    156.72 o
 -27   9   9     5966.09     5914.22    366.21 o
 -25   9   9     2104.25     2145.91     95.04 o
 -23   9   9     4993.52     5694.38    170.85 o
 -21   9   9     7863.08     8475.20    190.43 o
 -19   9   9     5910.98     6105.13    149.49 o
 -17   9   9    37386.15    38273.97   1143.22 o
 -15   9   9       13.22      105.88     53.04 o
 -13   9   9      527.99      529.55     70.07 o
 -11   9   9    14478.61    13970.22    263.01 o
  -9   9   9    41249.03    39368.93    848.71 o
  -7   9   9     7196.73     7030.78    157.01 o
  -5   9   9      444.91      389.10     54.65 o
  -3   9   9    28469.98    26801.46    466.79 o
  -1   9   9     2551.42     2626.55     99.71 o
   1   9   9     1019.08     1222.16     78.73 o
   3   9   9       26.47      134.48     48.28 o
   5   9   9    10453.19    10515.14    228.75 o
   7   9   9     8437.57     8851.98    214.50 o
   9   9   9     1909.53     1984.27     99.93 o
  11   9   9     4535.56     4768.40    154.16 o
  13   9   9      773.74      896.30     66.24 o
  15   9   9      388.50      418.43     44.79 o
  17   9   9      703.38      690.48     59.39 o
  19   9   9      170.72      165.99     33.37 o
 -24  10   9      311.80      406.77     64.75 o
 -22  10   9      154.49      161.52     49.27 o
 -20  10   9     7113.31     7597.37    205.04 o
 -18  10   9     3657.82     3534.43    145.65 o
 -16  10   9     7222.02     7318.82    209.88 o
 -14  10   9     1355.54     1444.31     99.34 o
 -12  10   9    14749.94    14923.34    446.51 o
 -10  10   9     6435.36     6596.54    166.37 o
  -8  10   9     6264.08     5971.22    159.10 o
  -6  10   9     2737.69     2534.74     91.20 o
  -4  10   9      849.90      896.76     64.23 o
  -2  10   9     6085.18     6116.72    195.46 o
   0  10   9    13767.04    13045.87    329.11 o
   2  10   9    22661.38    22512.57    487.55 o
   4  10   9    29047.56    28894.02    514.78 o
   6  10   9    11523.53    11642.47    248.80 o
   8  10   9    33136.93    33744.55    601.39 o
  10  10   9     6008.48     6083.14    161.45 o
  12  10   9     4179.25     4317.10    175.93 o
  14  10   9        4.90       27.38     33.15 o
  16  10   9     1857.88     1890.64     94.87 o
 -19  11   9     7024.59     7568.75    271.55 o
 -17  11   9    10230.54    11486.88    469.66 o
 -15  11   9     1472.29     1672.97     99.10 o
 -13  11   9     1322.59     1216.27     77.35 o
 -11  11   9     3200.79     2820.16    101.88 o
  -9  11   9     5482.99     5668.29    174.06 o
  -7  11   9      183.39      191.88     68.33 o
  -5  11   9      157.13      164.38     73.82 o
  -3  11   9     9092.22     8678.81    297.55 o
  -1  11   9     6792.79     7080.36    262.29 o
   1  11   9     1386.19     1391.33     90.99 o
   3  11   9     6857.07     6731.43    193.64 o
   5  11   9     1483.48     1494.20    100.51 o
   7  11   9     7408.90     7001.76    144.62 o
   9  11   9      869.27      979.34     84.88 o
  11  11   9       95.47      100.03     43.54 o
 -12  12   9     2318.57     2300.27    183.76 o
 -10  12   9      105.84       89.35     79.44 o
  -8  12   9     1751.00     2164.40    180.16 o
  -6  12   9    12548.41    12889.45    456.78 o
  -4  12   9     2139.12     2292.23    141.60 o
  -2  12   9       30.95       76.85     57.89 o
   0  12   9    12036.93    13170.83    360.37 o
   2  12   9      497.99      453.06    123.17 o
   4  12   9     3770.33     3808.35    246.80 o
 -38   0  10     1505.35     1438.04    111.19 o
 -36   0  10      278.34      136.84     40.22 o
 -34   0  10      492.62      571.58     61.10 o
 -32   0  10     7525.84     8031.24    210.34 o
 -30   0  10      397.04      451.02     68.70 o
 -28   0  10     2164.87     2277.49    123.22 o
 -26   0  10      970.06      884.32    130.38 o
 -24   0  10    22526.40    24100.34    552.67 o
 -22   0  10    22940.33    23465.34    697.58 o
 -20   0  10    18905.81    20224.56    383.63 o
 -18   0  10       67.94       79.74     21.26 o
 -16   0  10    23372.36    24993.63    272.99 o
 -14   0  10    19527.44    18271.48    206.71 o
 -12   0  10     1831.27     2256.06     50.74 o
 -10   0  10       42.11      100.92     22.47 o
  -8   0  10   119179.85   118128.89   1490.35 o
  -6   0  10    19339.38    19260.06    338.06 o
  -4   0  10   276698.38   263144.91   4247.44 o
  -2   0  10   101708.71   103137.95   1266.47 o
   0   0  10     4200.06     4205.55     67.26 o
   2   0  10    46401.54    50097.13    541.10 o
   4   0  10    11504.26    12116.35    142.08 o
   6   0  10   134141.22   134461.91   2377.55 o
   8   0  10      581.53      811.60     35.33 o
  10   0  10       63.34      204.74     27.25 o
  12   0  10    88811.10    87278.81   1483.21 o
  14   0  10     3590.99     3750.84    122.82 o
  16   0  10    52351.67    51050.96    999.80 o
  18   0  10    18412.87    18040.44    417.60 o
  20   0  10    13771.07    12874.26    324.77 o
  22   0  10     6396.73     6306.47    239.53 o
  24   0  10    15756.03    15919.04    434.31 o
  26   0  10    12177.93    12276.42    365.81 o
  28   0  10       84.35       82.86     44.06 o
 -37   1  10     1128.08     1137.40     54.84 o
 -35   1  10     5232.00     4921.26    111.22 o
 -33   1  10     5700.27     5487.84    137.44 o
 -31   1  10     7272.96     7691.82    162.76 o
 -29   1  10    23107.31    23308.83    368.37 o
 -27   1  10    15030.13    14870.68    280.85 o
 -25   1  10     5827.52     5459.88    133.83 o
 -23   1  10     3025.06     3060.01     98.35 o
 -21   1  10    14048.49    14639.51    213.14 o
 -19   1  10    13984.29    13423.38    188.29 o
 -17   1  10     1899.76     2572.24     49.69 o
 -15   1  10    47591.36    48325.92    420.00 o
 -13   1  10    23658.55    23493.58    189.68 o
 -11   1  10     2274.35     2381.29     35.03 o
  -9   1  10      453.67     1092.83     20.94 o
  -7   1  10      104.05       98.30     11.21 o
  -5   1  10   193000.64   189090.20   1780.94 o
  -3   1  10     2684.54     3129.96     34.88 o
  -1   1  10      476.57     1235.67     23.57 o
   1   1  10    33893.25    34435.34    256.85 o
   3   1  10   161291.19   170335.56   1706.05 o
   5   1  10     2235.40     2931.18     36.24 o
   7   1  10     2007.11     2189.18     33.17 o
   9   1  10      223.73      419.56     25.62 o
  11   1  10    12655.04    12674.54    181.58 o
  13   1  10      932.43     1119.03     55.18 o
  15   1  10     5900.55     5684.45    129.08 o
  17   1  10     8288.32     8115.87    172.24 o
  19   1  10     7339.48     7252.86    155.26 o
  21   1  10     1839.80     1758.58     88.73 o
  23   1  10    30921.12    31519.59    529.45 o
  25   1  10     2502.53     2461.56     82.03 o
  27   1  10      128.46      120.26     29.51 o
  29   1  10     1255.48     1126.39     85.97 o
 -36   2  10     1303.34     1309.19     66.94 o
 -34   2  10      225.03      176.82     33.70 o
 -32   2  10    17059.07    17128.31    288.80 o
 -30   2  10    14258.33    13776.68    251.67 o
 -28   2  10       87.65      162.61     50.39 o
 -26   2  10    17886.05    18827.73    367.13 o
 -24   2  10     3629.44     3715.26    105.29 o
 -22   2  10     6674.79     6489.04    116.01 o
 -20   2  10      271.95      319.03     45.04 o
 -18   2  10     8647.92     8666.43    115.19 o
 -16   2  10    47884.07    47450.70    551.95 o
 -14   2  10     1265.14     1196.33     30.93 o
 -12   2  10    73564.99    72929.40    640.73 o
 -10   2  10     3208.43     3238.13     38.22 o
  -8   2  10    38202.90    37936.50    292.09 o
  -6   2  10    54787.50    57748.70    441.07 o
  -4   2  10     8741.61     7730.29     68.52 o
  -2   2  10    54232.59    58355.28    464.07 o
   0   2  10     4080.71     5212.54     50.18 o
   2   2  10      878.36     1152.78     30.09 o
   4   2  10      118.14      271.01     25.48 o
   6   2  10    11396.48    11037.79    109.66 o
   8   2  10     1985.38     2353.46     46.89 o
  10   2  10    10170.95    10364.03    138.51 o
  12   2  10    13074.59    13048.27    191.21 o
  14   2  10    28557.42    28553.72    418.50 o
  16   2  10     3399.30     3656.14    110.56 o
  18   2  10     2117.14     2153.74     78.41 o
  20   2  10     3513.18     3562.44     97.61 o
  22   2  10      247.59      287.20     43.19 o
  24   2  10     1842.45     1875.61     93.95 o
  26   2  10      954.53      945.93     51.68 o
  28   2  10        0.30        8.90     22.35 o
 -37   3  10       38.81       22.08     30.86 o
 -35   3  10       98.03       74.99     36.23 o
 -33   3  10      154.46      156.51     43.66 o
 -31   3  10      124.90      214.10     43.80 o
 -29   3  10       11.92       54.66     29.93 o
 -27   3  10     1030.91      960.63     61.30 o
 -25   3  10     5302.28     4957.51    110.50 o
 -23   3  10     2752.67     2845.61     84.91 o
 -21   3  10    14817.29    15817.27    229.05 o
 -19   3  10    31732.35    33558.92    440.03 o
 -17   3  10     2937.43     2684.36     79.02 o
 -15   3  10     3140.11     3123.10     64.93 o
 -13   3  10    19812.10    21481.42    184.81 o
 -11   3  10    88662.07    87174.92    793.24 o
  -9   3  10    26814.15    26412.98    215.90 o
  -7   3  10    52325.52    52966.77    428.84 o
  -5   3  10    35665.98    32189.33    256.77 o
  -3   3  10     1007.33      991.37     34.64 o
  -1   3  10    21861.27    22552.61    179.18 o
   1   3  10     9801.37     9043.95     96.54 o
   3   3  10     6783.62     6136.05     67.26 o
   5   3  10     3244.99     3379.95     51.81 o
   7   3  10    28593.71    27586.63    300.60 o
   9   3  10   104655.98   103638.15   1477.61 o
  11   3  10    59512.79    60600.85    838.85 o
  13   3  10    17912.32    17530.65    291.42 o
  15   3  10     7872.47     8510.55    165.47 o
  17   3  10      201.75      504.24    135.53 o
  19   3  10     5796.94     5724.56    136.50 o
  21   3  10      242.22      333.83     40.56 o
  23   3  10     8392.92     8625.10    162.57 o
  25   3  10     4228.61     3783.56    112.09 o
  27   3  10      279.43      232.64     39.67 o
 -36   4  10      242.76      155.44     42.70 o
 -34   4  10     1015.32      983.19     56.15 o
 -32   4  10     1040.20     1039.34     49.85 o
 -30   4  10       93.87      136.80     35.65 o
 -28   4  10     2907.62     3023.17     94.75 o
 -26   4  10    21738.20    22629.77    338.39 o
 -24   4  10     5366.67     5813.14    140.00 o
 -22   4  10      433.56      532.49     58.95 o
 -20   4  10     1496.83     1446.83     67.82 o
 -18   4  10    37678.01    39106.04    559.57 o
 -16   4  10    69529.70    69670.38    946.07 o
 -14   4  10     5210.42     5823.16     96.13 o
 -12   4  10     1686.66     1846.99     48.07 o
 -10   4  10     5792.70     6114.73     75.87 o
  -8   4  10    28617.66    28859.77    262.18 o
  -6   4  10    22932.72    22901.86    212.01 o
  -4   4  10     1984.71     2304.09     49.31 o
  -2   4  10      788.73     1024.45     33.77 o
   0   4  10     1752.97     1700.65     33.84 o
   2   4  10    16313.51    15745.65    144.23 o
   4   4  10    48898.84    49278.46    471.06 o
   6   4  10    10678.72    10277.39    122.12 o
   8   4  10       82.37      135.06     30.39 o
  10   4  10     1478.14     1519.57     62.03 o
  12   4  10    36499.99    37166.47    543.09 o
  14   4  10     7125.81     6793.47    143.65 o
  16   4  10     7394.83     7600.34    153.63 o
  18   4  10       43.27       89.08     34.47 o
  20   4  10    26389.57    26028.28    407.90 o
  22   4  10      141.02      189.59     42.41 o
  24   4  10     2499.17     2405.03     82.63 o
  26   4  10      791.73      675.22     51.07 o
 -35   5  10      796.57      948.63    108.03 o
 -33   5  10        1.83       10.71     22.35 o
 -31   5  10     1069.04     1142.46     57.23 o
 -29   5  10     1805.79     2020.08     97.20 o
 -27   5  10     3820.23     3829.70    117.16 o
 -25   5  10     2912.57     3348.81    114.39 o
 -23   5  10    22295.33    23003.33    394.42 o
 -21   5  10     1187.43     1339.30     74.51 o
 -19   5  10    36081.48    35920.90    544.65 o
 -17   5  10     5614.31     5560.99    121.17 o
 -15   5  10    31893.65    31966.07    518.70 o
 -13   5  10     5089.51     4851.12     98.87 o
 -11   5  10     4091.00     3875.02     83.79 o
  -9   5  10       36.51      227.07     70.68 o
  -7   5  10    12310.69    11472.37    134.55 o
  -5   5  10     2190.20     2477.29     55.97 o
  -3   5  10    41508.61    40230.89    448.91 o
  -1   5  10     2824.56     3106.26     65.93 o
   1   5  10    58112.36    57500.49    674.34 o
   3   5  10      385.72      407.95     29.28 o
   5   5  10    54393.60    51708.55    640.17 o
   7   5  10     5184.75     5173.69    104.24 o
   9   5  10    34608.24    33166.03    464.43 o
  11   5  10     1698.14     1789.81     64.25 o
  13   5  10     2610.59     2446.00     75.51 o
  15   5  10      234.49      236.33     38.91 o
  17   5  10    15456.30    16047.02    325.08 o
  19   5  10     9639.16     8778.61    228.50 o
  21   5  10       69.79      111.93     39.92 o
  23   5  10       10.68       26.79     32.87 o
  25   5  10     5393.10     5755.57    116.87 o
 -32   6  10       39.13       52.02     22.49 o
 -30   6  10     2713.13     2823.65     85.46 o
 -28   6  10     1793.34     2108.93     87.54 o
 -26   6  10      211.25      227.21     49.45 o
 -24   6  10      462.18      664.76     70.03 o
 -22   6  10      110.83      166.32     44.63 o
 -20   6  10     1487.41     1533.07     71.83 o
 -18   6  10       68.92      117.01     34.68 o
 -16   6  10      135.98      202.28     37.54 o
 -14   6  10     8602.68     8229.72    154.01 o
 -12   6  10     2543.19     2330.14    126.18 o
 -10   6  10     6517.08     5746.68    117.22 o
  -8   6  10    43376.71    39074.56    772.80 o
  -6   6  10     3968.48     3858.57     81.27 o
  -4   6  10    10021.72     9207.25    135.91 o
  -2   6  10    29791.74    28629.05    360.04 o
   0   6  10      959.88      898.65     51.96 o
   2   6  10     4598.91     4395.69     92.34 o
   4   6  10        6.29      107.15     29.71 o
   6   6  10    60190.73    58323.10    856.92 o
   8   6  10    17006.68    16866.59    266.20 o
  10   6  10    23953.48    22678.13    366.76 o
  12   6  10    55488.14    53545.25    941.35 o
  14   6  10       10.00      141.60     51.06 o
  16   6  10      141.61      133.19     36.64 o
  18   6  10      585.96      534.05     60.11 o
  20   6  10     2675.28     2612.22     91.89 o
  22   6  10      740.63      723.70     63.83 o
  24   6  10      902.36     1038.41     52.61 o
 -31   7  10       13.77       26.10     23.35 o
 -29   7  10     1646.24     1818.80     68.96 o
 -27   7  10      146.04      172.60     39.60 o
 -25   7  10     2079.59     2303.89     98.93 o
 -23   7  10      873.26     1082.49     61.64 o
 -21   7  10     1459.80     1568.66     72.82 o
 -19   7  10      326.49      336.25     44.49 o
 -17   7  10    11048.25    10995.74    340.93 o
 -15   7  10     1291.80     1220.95     74.04 o
 -13   7  10     1138.98     1158.39     60.03 o
 -11   7  10       35.28      140.58     37.39 o
  -9   7  10    26444.50    25543.29    360.61 o
  -7   7  10      422.56      495.48     44.51 o
  -5   7  10     1541.08     1547.03     64.61 o
  -3   7  10     2456.58     2435.84     71.74 o
  -1   7  10      877.00      945.91     60.40 o
   1   7  10        2.72      102.38     38.14 o
   3   7  10     5207.26     5136.61    149.94 o
   5   7  10      626.63      676.21     69.93 o
   7   7  10    14195.65    13657.41    256.85 o
   9   7  10     7319.94     7191.34    181.16 o
  11   7  10     7693.03     7725.96    185.34 o
  13   7  10     5866.72     5722.40    155.02 o
  15   7  10     2482.41     2258.00    100.60 o
  17   7  10     3440.88     3388.55    109.85 o
  19   7  10      117.88      124.30     46.79 o
  21   7  10      275.40      291.60     52.10 o
  23   7  10      340.71      308.29     43.93 o
 -28   8  10      180.87      107.09     29.20 o
 -26   8  10       75.58      124.52     33.97 o
 -24   8  10      471.16      438.56     40.94 o
 -22   8  10      199.50      315.00     45.47 o
 -20   8  10     6885.61     6816.67    196.84 o
 -18   8  10      102.92      127.78     50.15 o
 -16   8  10      168.60      191.43     48.05 o
 -14   8  10      142.52      108.07     39.50 o
 -12   8  10    16599.08    16078.01    330.22 o
 -10   8  10    22236.06    21547.65    389.43 o
  -8   8  10    12631.79    12105.47    213.48 o
  -6   8  10      947.12      999.64     64.02 o
  -4   8  10    35890.42    33340.53    531.70 o
  -2   8  10     3129.04     3292.72     94.38 o
   0   8  10     6079.37     5922.94    140.04 o
   2   8  10     3180.99     3376.27    110.42 o
   4   8  10     2976.21     2670.02    104.65 o
   6   8  10      150.51      241.58     64.25 o
   8   8  10     8187.95     8376.56    200.99 o
  10   8  10    16888.56    17804.07    365.05 o
  12   8  10     6518.21     6230.83    208.20 o
  14   8  10     2865.65     2722.72     90.52 o
  16   8  10      390.11      278.79     47.84 o
  18   8  10     2838.51     2916.81     86.01 o
  20   8  10       72.45       76.99     35.08 o
 -27   9  10     3863.88     3948.43    312.79 o
 -25   9  10     1032.14     1156.61    101.39 o
 -23   9  10     2191.47     2156.82     97.80 o
 -21   9  10     1767.58     1589.79     89.22 o
 -19   9  10     9485.64     9546.43    235.80 o
 -17   9  10     8093.91     8382.45    240.79 o
 -15   9  10     4629.68     4840.24    146.70 o
 -13   9  10     1749.97     1886.64     95.02 o
 -11   9  10     1062.32     1123.48     70.02 o
  -9   9  10        3.75       71.30     38.81 o
  -7   9  10      187.36      153.24     38.57 o
  -5   9  10     4708.73     4519.57    122.33 o
  -3   9  10     6350.57     6185.76    157.06 o
  -1   9  10       94.47      166.65     42.53 o
   1   9  10      204.56      288.26     50.02 o
   3   9  10     2321.60     2513.89    117.33 o
   5   9  10     3102.76     3140.67    116.30 o
   7   9  10        6.33      162.89     69.27 o
   9   9  10     1726.05     1603.38     90.24 o
  11   9  10      455.24      468.55     65.56 o
  13   9  10     1935.82     2038.51     95.74 o
  15   9  10    13741.28    12900.90    351.83 o
  17   9  10     4806.06     5133.49    139.95 o
 -22  10  10      302.73      213.21     51.44 o
 -20  10  10     1488.85     1515.47     93.65 o
 -18  10  10     2886.14     3148.17    143.90 o
 -16  10  10     6232.36     6292.59    186.43 o
 -14  10  10     2093.19     2194.00     92.13 o
 -12  10  10     2143.66     2094.15     93.57 o
 -10  10  10     9061.64     8877.02    231.50 o
  -8  10  10     2751.78     2630.52     86.87 o
  -6  10  10     2049.74     1919.83     95.39 o
  -4  10  10     6605.88     6272.50    161.42 o
  -2  10  10     1696.49     1622.18    108.59 o
   0  10  10     6698.76     6352.85    174.34 o
   2  10  10       94.65      173.92     69.48 o
   4  10  10     1712.17     1674.35     97.44 o
   6  10  10       21.89      268.00     85.80 o
   8  10  10     5183.86     5310.56    142.69 o
  10  10  10     2496.05     2472.27    116.58 o
  12  10  10     2274.49     2279.07     85.92 o
  14  10  10     1061.26     1347.59     78.36 o
 -17  11  10     1065.81     1114.88    118.25 o
 -15  11  10       13.17       13.75     32.46 o
 -13  11  10     3048.87     3025.05    129.71 o
 -11  11  10     3168.28     3073.10    170.71 o
  -9  11  10     4541.86     4022.34    340.90 o
  -7  11  10    11621.75     9644.96    702.41 o
  -5  11  10     9291.23     9259.95    234.82 o
  -3  11  10     2866.96     2615.03    115.53 o
  -1  11  10       53.24      108.78     68.78 o
   1  11  10       24.75       40.65     41.32 o
   3  11  10     2975.09     3082.43    127.40 o
   5  11  10     3076.52     3215.99    129.33 o
   7  11  10     7270.30     7200.04    210.03 o
   9  11  10     6538.03     5604.97    788.41 o
 -10  12  10     5775.13     6186.78    281.70 o
  -8  12  10       35.63       87.85     75.71 o
  -6  12  10       80.87       33.16     63.36 o
  -4  12  10      598.66      493.90     82.65 o
  -2  12  10     4625.17     4979.24    188.56 o
   0  12  10      284.59      163.50     94.49 o
   2  12  10       12.77       38.10     48.26 o
 -37   1  11      259.25      252.73     50.51 o
 -35   1  11     1228.50     1229.43     59.24 o
 -33   1  11      673.90      820.88     57.45 o
 -31   1  11      164.97      189.56     45.99 o
 -29   1  11     1645.60     1636.99     71.36 o
 -27   1  11    21633.61    22064.66    366.28 o
 -25   1  11     1246.35     1315.26     69.82 o
 -23   1  11     5844.75     5944.82    170.02 o
 -21   1  11     5153.60     5240.77    141.90 o
 -19   1  11     4198.14     4540.83     95.10 o
 -17   1  11    12544.79    12722.58    129.91 o
 -15   1  11    11137.08    10693.49    101.61 o
 -13   1  11      230.21      459.22     19.46 o
 -11   1  11     4689.68     4215.95     45.76 o
  -9   1  11    21099.24    21145.64    167.82 o
  -7   1  11    95228.58    95537.87    801.95 o
  -5   1  11     4503.71     3941.14     42.28 o
  -3   1  11    24740.21    22895.79    185.75 o
  -1   1  11      874.23      763.49     23.14 o
   1   1  11      654.78      638.61     20.26 o
   3   1  11    25388.00    26485.38    199.37 o
   5   1  11     3361.03     3357.09     44.97 o
   7   1  11    15939.80    17335.64    179.55 o
   9   1  11     1874.07     2023.34     65.95 o
  11   1  11      216.95      202.70     34.85 o
  13   1  11    75073.87    74516.09   1087.73 o
  15   1  11     9965.53     9857.81    180.24 o
  17   1  11     4735.48     4533.64    122.16 o
  19   1  11     6890.64     7003.21    158.13 o
  21   1  11      188.55      212.36     44.88 o
  23   1  11       20.55       60.60     31.39 o
  25   1  11      392.82      387.05     41.08 o
  27   1  11      322.39      322.07     40.23 o
 -36   2  11       91.85       63.08     29.32 o
 -34   2  11     1129.79     1033.71     67.52 o
 -32   2  11     3418.34     3000.65     97.08 o
 -30   2  11     1051.70      948.90     96.66 o
 -28   2  11      434.87      554.16     57.99 o
 -26   2  11     1247.69     1242.74     74.65 o
 -24   2  11     7868.93     7778.21    159.43 o
 -22   2  11    34977.65    36299.89    509.98 o
 -20   2  11     7856.59     8034.99    142.28 o
 -18   2  11     3318.18     3659.62     78.33 o
 -16   2  11       87.84      177.30     25.40 o
 -14   2  11    60235.21    60710.67    567.91 o
 -12   2  11    35839.63    35991.98    329.90 o
 -10   2  11     5715.04     6227.13     62.65 o
  -8   2  11       38.89       66.06     11.77 o
  -6   2  11    13178.30    13277.70    104.98 o
  -4   2  11     5017.55     5735.70     59.36 o
  -2   2  11    32681.94    32631.21    272.29 o
   0   2  11    22520.26    22909.01    188.88 o
   2   2  11    26997.08    26469.76    207.50 o
   4   2  11    15707.04    16084.59    147.25 o
   6   2  11     8478.14     8562.41    106.12 o
   8   2  11      402.32      418.08     35.86 o
  10   2  11      930.62      884.60     51.60 o
  12   2  11     8599.90     8861.80    149.32 o
  14   2  11     4556.03     4894.90    123.03 o
  16   2  11     6416.36     6301.84    136.34 o
  18   2  11     9640.39     9348.91    175.67 o
  20   2  11    36171.98    36082.69    556.50 o
  22   2  11    17803.65    17456.19    300.10 o
  24   2  11     6119.15     6611.77    141.70 o
  26   2  11      354.18      263.48     35.91 o
  28   2  11     2618.28     2586.15     86.50 o
 -35   3  11      125.18      106.59     32.91 o
 -33   3  11       86.48       73.17     25.89 o
 -31   3  11     1191.87     1256.27     66.11 o
 -29   3  11       43.45       62.32     32.33 o
 -27   3  11     6296.43     6414.87    126.43 o
 -25   3  11      764.90      776.20     50.75 o
 -23   3  11      519.02      625.11     48.69 o
 -21   3  11    12990.25    13414.38    207.66 o
 -19   3  11      178.75      284.75     41.01 o
 -17   3  11     9370.56     9383.45    170.13 o
 -15   3  11    40236.09    41231.04    725.43 o
 -13   3  11    23947.39    22863.40    270.64 o
 -11   3  11    12271.30    12381.78    110.40 o
  -9   3  11     3466.51     3588.93     45.62 o
  -7   3  11    28024.26    29278.59    244.71 o
  -5   3  11     6349.73     5865.98     59.37 o
  -3   3  11    19190.03    19017.09    155.15 o
  -1   3  11     2116.06     1847.57     35.35 o
   1   3  11     3421.03     3400.62     52.28 o
   3   3  11      592.50      720.21     31.24 o
   5   3  11     9389.18     9469.08    118.81 o
   7   3  11        5.25      111.41     32.07 o
   9   3  11     3747.69     3628.95     86.83 o
  11   3  11     1470.56     1432.99     70.61 o
  13   3  11    35241.04    35799.81    526.95 o
  15   3  11      721.20      828.74     62.50 o
  17   3  11     2333.00     2532.74     85.56 o
  19   3  11      568.70      722.98     63.10 o
  21   3  11    11116.06    11424.22    193.10 o
  23   3  11     1904.87     1745.71     57.49 o
  25   3  11      199.91      154.78     38.06 o
  27   3  11      100.88       74.99     33.33 o
 -34   4  11      261.35      269.99     35.94 o
 -32   4  11      412.34      290.60     43.25 o
 -30   4  11      147.53       96.51     37.23 o
 -28   4  11      265.33      260.43     37.98 o
 -26   4  11     1974.10     1904.59    114.05 o
 -24   4  11     1333.09     1392.27     96.28 o
 -22   4  11      208.32      198.68     45.06 o
 -20   4  11    16533.46    16390.35    341.64 o
 -18   4  11     5933.68     5756.01    128.63 o
 -16   4  11    15180.89    15122.70    272.68 o
 -14   4  11    28134.88    27226.51    379.06 o
 -12   4  11      203.71      184.52     28.09 o
 -10   4  11     1522.50     1468.47     39.53 o
  -8   4  11    20576.96    20399.12    279.22 o
  -6   4  11    20541.75    18773.58    209.54 o
  -4   4  11    63066.45    61460.63    730.74 o
  -2   4  11    45061.12    46526.39    478.43 o
   0   4  11    22574.16    21223.11    198.87 o
   2   4  11    31157.56    31546.27    416.44 o
   4   4  11     2920.33     2877.55     64.44 o
   6   4  11     8550.34     7830.13    141.61 o
   8   4  11     6228.88     6013.25    115.09 o
  10   4  11    22929.92    23101.79    340.08 o
  12   4  11     6248.32     6106.28    137.21 o
  14   4  11    16664.25    15984.94    269.41 o
  16   4  11     4912.22     5241.78    118.57 o
  18   4  11      157.85      204.30     43.38 o
  20   4  11     2439.56     2524.37     84.84 o
  22   4  11        0.37       64.18     30.42 o
  24   4  11      795.99      789.06     43.27 o
  26   4  11     1196.21     1180.37     67.14 o
 -33   5  11       23.56       13.26     20.03 o
 -31   5  11     5627.32     5441.58    108.71 o
 -29   5  11     6461.84     6405.74    143.00 o
 -27   5  11    10696.99    11043.63    236.83 o
 -25   5  11    25351.53    26748.65    476.28 o
 -23   5  11      398.48      409.28     46.22 o
 -21   5  11      515.94      672.29     54.19 o
 -19   5  11      199.85      293.78     42.15 o
 -17   5  11    10019.70     9835.41    250.83 o
 -15   5  11     9313.35     9100.10    156.38 o
 -13   5  11      631.23      681.75     59.04 o
 -11   5  11    43814.86    41566.24    603.92 o
  -9   5  11     2168.61     2436.84     76.25 o
  -7   5  11       37.68      147.45     39.20 o
  -5   5  11     8074.87     7320.30    117.90 o
  -3   5  11    15580.59    14866.18    210.78 o
  -1   5  11     2385.34     2350.74     71.52 o
   1   5  11       30.87       68.66     20.94 o
   3   5  11      177.20      322.11     69.41 o
   5   5  11    15877.29    15120.91    233.00 o
   7   5  11    63840.16    62854.92    931.25 o
   9   5  11      879.48     1122.68     54.98 o
  11   5  11        4.55       30.42     28.60 o
  13   5  11     1082.94     1059.54     57.09 o
  15   5  11    20145.93    19401.27    329.77 o
  17   5  11      909.32     1035.03     65.78 o
  19   5  11      662.74      855.31     63.61 o
  21   5  11     5604.92     5285.97    125.73 o
  23   5  11     3485.89     3565.97    103.58 o
  25   5  11     3882.96     4043.71    102.16 o
 -32   6  11      306.41      139.31     34.35 o
 -30   6  11     4445.83     4366.37    173.76 o
 -28   6  11    11306.16    11718.24    212.08 o
 -26   6  11     8475.04     8880.97    184.64 o
 -24   6  11      244.64      207.21     46.72 o
 -22   6  11     5222.62     5393.68    141.74 o
 -20   6  11    19818.42    19666.94    425.63 o
 -18   6  11    17615.55    16977.06    465.12 o
 -16   6  11      566.27      622.95     49.86 o
 -14   6  11    20724.67    19856.20    357.08 o
 -12   6  11      108.77      132.50     37.39 o
 -10   6  11       77.57      138.79     35.55 o
  -8   6  11     5444.74     5080.91    118.82 o
  -6   6  11      773.96      812.99     47.51 o
  -4   6  11    52792.93    50076.96    671.59 o
  -2   6  11     4939.64     4922.28    106.50 o
   0   6  11    56467.88    52921.80    758.61 o
   2   6  11     1550.32     1611.16     59.71 o
   4   6  11    56721.14    53948.45    834.26 o
   6   6  11     4761.19     4970.25    120.90 o
   8   6  11    30357.85    29239.13    489.92 o
  10   6  11     2881.51     2611.15     95.59 o
  12   6  11     6321.44     6104.41    140.57 o
  14   6  11     5134.22     5370.46    158.67 o
  16   6  11     3245.57     3270.91    133.70 o
  18   6  11     2809.58     2908.35    115.26 o
  20   6  11      544.65      440.31     48.88 o
  22   6  11     1222.08     1139.55     62.33 o
  24   6  11     3577.93     3960.99    115.63 o
 -31   7  11     2142.75     2091.44    115.30 o
 -29   7  11     1226.76     1136.15    123.76 o
 -27   7  11     2530.56     2615.13    128.90 o
 -25   7  11     1257.94     1204.04     64.57 o
 -23   7  11    12330.15    12392.28    226.99 o
 -21   7  11     8892.96     9056.86    232.14 o
 -19   7  11     9310.07     9533.00    310.75 o
 -17   7  11    18381.69    18599.08    565.34 o
 -15   7  11     2779.44     2824.29     88.61 o
 -13   7  11     6180.20     6389.52    149.10 o
 -11   7  11     9486.70     8696.37    160.54 o
  -9   7  11      557.78      621.79     48.58 o
  -7   7  11    11276.89    10473.43    174.05 o
  -5   7  11     2511.87     2634.32     77.88 o
  -3   7  11   139667.92   128885.63   2137.31 o
  -1   7  11    44308.91    42763.66    644.85 o
   1   7  11    15822.63    15396.05    303.04 o
   3   7  11    49102.31    48959.14    833.27 o
   5   7  11        9.81       79.06     40.99 o
   7   7  11    28251.31    27928.94    511.51 o
   9   7  11    13193.11    12511.62    276.63 o
  11   7  11     6520.56     6328.46    190.75 o
  13   7  11     4419.71     5159.98    133.24 o
  15   7  11      270.97      318.77     72.86 o
  17   7  11    13064.54    12868.73    270.11 o
  19   7  11     6336.92     6523.79    153.12 o
  21   7  11      159.90      153.25     41.00 o
 -28   8  11     8845.86     8412.79    514.65 o
 -26   8  11     6937.13     6384.49    314.03 o
 -24   8  11     1096.00     1279.88    122.71 o
 -22   8  11     1981.12     1977.05    132.76 o
 -20   8  11     1361.24     1533.86     98.70 o
 -18   8  11     2382.84     2300.37    100.81 o
 -16   8  11     1796.99     1893.46     89.13 o
 -14   8  11     7202.58     6951.86    144.99 o
 -12   8  11      595.30      699.93     64.07 o
 -10   8  11     4353.61     4569.87    124.25 o
  -8   8  11     9428.95     8601.13    175.54 o
  -6   8  11     1402.37     1444.85     65.10 o
  -4   8  11      163.91      269.00     46.36 o
  -2   8  11     2302.74     2046.83     79.27 o
   0   8  11     3558.18     2996.89    113.29 o
   2   8  11     5457.65     5057.76    130.48 o
   4   8  11     6654.48     6992.54    176.29 o
   6   8  11      311.97      329.15     80.22 o
   8   8  11    22246.34    21373.34    406.90 o
  10   8  11    21202.32    21200.73    456.86 o
  12   8  11      646.07      602.91     89.55 o
  14   8  11       14.11       51.30     44.64 o
  16   8  11     2472.41     2227.82     78.78 o
  18   8  11    11868.00    12775.82    224.87 o
  20   8  11      566.37      369.50     62.38 o
 -25   9  11     7550.69     7451.14    537.88 o
 -23   9  11       27.93       17.33     28.45 o
 -21   9  11     1158.06     1521.28     88.76 o
 -19   9  11        0.17       23.48     35.95 o
 -17   9  11     7604.05     7816.30    191.34 o
 -15   9  11     4659.64     4649.86    148.61 o
 -13   9  11     1458.25     1452.59     75.51 o
 -11   9  11    12931.07    13286.81    345.68 o
  -9   9  11      108.53      188.61     42.85 o
  -7   9  11     3378.01     3245.54     99.98 o
  -5   9  11      346.78      343.50     50.64 o
  -3   9  11     8533.69     8688.89    185.67 o
  -1   9  11     1458.81     1597.30     86.29 o
   1   9  11     2151.68     1996.30     78.56 o
   3   9  11     5157.30     4851.21    138.94 o
   5   9  11     2426.18     2583.42    123.67 o
   7   9  11    11671.48    11789.26    255.11 o
   9   9  11     1022.02      993.31     71.88 o
  11   9  11     2752.71     2790.91    126.85 o
  13   9  11    17733.78    18545.58    383.23 o
  15   9  11     8049.98     8933.77    225.47 o
  17   9  11       47.47       30.66     40.49 o
 -22  10  11      399.34      304.67     72.57 o
 -20  10  11     2322.61     2859.39    134.55 o
 -18  10  11     4137.34     4259.79    172.32 o
 -16  10  11      322.62      247.06     47.79 o
 -14  10  11    14568.00    15120.99    408.50 o
 -12  10  11     2277.58     2104.40    120.68 o
 -10  10  11      305.84      340.51     44.27 o
  -8  10  11      618.31      562.56     62.72 o
  -6  10  11    33447.22    30380.36   1480.14 o
  -4  10  11    31741.68    29137.05   1172.55 o
  -2  10  11      400.35      441.19     49.39 o
   0  10  11    21714.01    21391.41    479.10 o
   2  10  11     3704.97     3937.91    150.00 o
   4  10  11      141.26      187.79     44.23 o
   6  10  11    13549.96    14341.47    306.95 o
   8  10  11     1925.38     2193.12    131.82 o
  10  10  11     8494.29     9008.57    210.24 o
  12  10  11     2336.81     2330.94    111.58 o
 -17  11  11     4757.62     4599.23    201.88 o
 -15  11  11     2385.73     2513.73    156.61 o
 -13  11  11     1399.69     1447.54    106.08 o
 -11  11  11     8822.63     9258.92    265.06 o
  -9  11  11      289.33      146.75     34.67 o
  -7  11  11     1776.53     1711.63     74.88 o
  -5  11  11     5227.72     4759.02    269.12 o
  -3  11  11     3302.58     3421.13    130.71 o
  -1  11  11      260.24      210.62     54.39 o
   1  11  11    11728.50    12089.63    334.80 o
   3  11  11     1082.69      945.11     83.20 o
   5  11  11      153.17       98.16     53.43 o
   7  11  11      179.14      199.75     88.51 o
 -36   0  12       18.04       20.68     34.81 o
 -34   0  12      171.70       91.24     43.10 o
 -32   0  12      181.42       81.69     46.09 o
 -30   0  12     1768.97     2138.27    107.09 o
 -28   0  12     4343.14     4034.37    175.86 o
 -26   0  12    34235.91    37806.91    877.39 o
 -24   0  12    48046.01    50267.08   1144.72 o
 -22   0  12    19532.57    19779.52    673.59 o
 -20   0  12      145.36      235.73     44.87 o
 -18   0  12    58344.63    59045.70   1061.60 o
 -16   0  12    68223.74    65702.47    931.05 o
 -14   0  12    32618.80    31648.20    372.26 o
 -12   0  12    36077.72    35984.09    416.40 o
 -10   0  12     1883.27     1787.11     53.88 o
  -8   0  12     1309.54     1202.46     40.71 o
  -6   0  12     4708.87     4291.51     73.18 o
  -4   0  12    11105.63    11021.92    144.76 o
  -2   0  12    16080.08    14809.40    186.73 o
   0   0  12     4300.25     4626.72     69.69 o
   2   0  12   171099.88   173692.84   2455.12 o
   4   0  12   184646.70   186000.97   3070.36 o
   6   0  12    63379.22    66568.00    931.05 o
   8   0  12     1467.05     1798.86     65.11 o
  10   0  12    11519.81    11204.22    294.74 o
  12   0  12      518.52      730.79    130.45 o
  14   0  12    44667.93    44845.78   1004.20 o
  16   0  12     8436.42     8721.36    258.41 o
  18   0  12      251.79      261.35     95.90 o
  20   0  12     1648.32     1831.90    140.66 o
  22   0  12      483.73      476.36     94.99 o
  24   0  12    10305.78    11037.85    308.56 o
  26   0  12      867.48      726.09     75.91 o
 -37   1  12     4955.64     5200.14    118.83 o
 -35   1  12     1634.05     1394.63     63.71 o
 -33   1  12      219.40      141.15     35.55 o
 -31   1  12      211.10      325.40     48.47 o
 -29   1  12     1225.28     1480.38     87.84 o
 -27   1  12    14721.34    14741.76    289.88 o
 -25   1  12    28428.26    27558.94    670.10 o
 -23   1  12     8284.22     8958.99    380.34 o
 -21   1  12     7734.62     7496.53    149.65 o
 -19   1  12    13531.12    13884.55    188.50 o
 -17   1  12     5818.12     5875.20     87.59 o
 -15   1  12    15552.55    15557.12    169.70 o
 -13   1  12    20205.03    19775.55    173.32 o
 -11   1  12    33432.47    33416.71    259.17 o
  -9   1  12      226.70      274.02     19.56 o
  -7   1  12     1245.11     1491.47     30.89 o
  -5   1  12     5122.78     5062.35     56.36 o
  -3   1  12    10088.70    10509.51     89.87 o
  -1   1  12      157.08      314.09     18.41 o
   1   1  12    39852.33    38906.32    310.19 o
   3   1  12     3051.07     2964.45     42.01 o
   5   1  12      490.31      665.43     28.65 o
   7   1  12     8322.37     8250.94    137.43 o
   9   1  12   132308.14   129823.28   2061.75 o
  11   1  12    26157.21    26413.73    369.96 o
  13   1  12     1349.97     1446.60     61.73 o
  15   1  12    29838.07    30220.36    476.57 o
  17   1  12     4325.12     4203.54    115.40 o
  19   1  12    11813.60    11982.12    214.23 o
  21   1  12      359.94      322.25     53.55 o
  23   1  12     1140.65     1150.01     74.07 o
  25   1  12     3535.00     3882.16    126.74 o
  27   1  12      397.68      371.02     47.60 o
 -36   2  12      716.62      829.62    118.21 o
 -34   2  12      431.51      620.73     47.85 o
 -32   2  12       56.89      107.08     35.94 o
 -30   2  12     1695.38     1581.72     79.99 o
 -28   2  12       28.59       84.70     38.19 o
 -26   2  12     8477.33     8671.55    186.29 o
 -24   2  12    11373.15    11381.26    198.56 o
 -22   2  12     2052.15     2261.27     73.18 o
 -20   2  12     2689.90     2844.78     74.91 o
 -18   2  12        1.94       83.01     25.62 o
 -16   2  12     2081.37     2061.95     57.13 o
 -14   2  12      477.97      639.49     34.60 o
 -12   2  12     3321.45     3359.20     56.13 o
 -10   2  12    69464.91    69381.01    680.39 o
  -8   2  12    13886.03    12575.87    116.59 o
  -6   2  12    20982.79    21709.84    176.07 o
  -4   2  12    26734.64    27979.23    228.77 o
  -2   2  12    39956.66    37273.51    313.10 o
   0   2  12     3033.41     2937.18     62.44 o
   2   2  12      100.23      235.01     25.95 o
   4   2  12     6733.92     6677.84     97.58 o
   6   2  12    31331.11    30747.56    359.85 o
   8   2  12    21019.54    20615.40    266.65 o
  10   2  12     1296.47     1390.27     61.33 o
  12   2  12    14647.31    14256.32    229.36 o
  14   2  12     2386.82     2561.58     90.63 o
  16   2  12      418.44      425.66     47.84 o
  18   2  12       49.02      218.89     41.90 o
  20   2  12     6796.07     6619.87    140.78 o
  22   2  12     1562.76     1615.59     79.43 o
  24   2  12      221.64      219.36     35.26 o
  26   2  12     3995.93     4181.68    116.02 o
 -35   3  12       51.40       79.66     28.49 o
 -33   3  12     2581.07     2593.51     93.86 o
 -31   3  12     3758.86     3741.60    175.42 o
 -29   3  12    10174.77    11128.63    280.33 o
 -27   3  12     1790.38     2195.64     69.10 o
 -25   3  12       87.97      149.38     36.77 o
 -23   3  12     5965.17     5726.31    196.07 o
 -21   3  12      814.94      890.97     55.34 o
 -19   3  12    12551.26    12308.05    214.75 o
 -17   3  12     5001.14     5005.02    146.70 o
 -15   3  12     8377.03     7947.28    154.51 o
 -13   3  12    81182.93    76084.64   1080.15 o
 -11   3  12    17977.81    18050.96    228.29 o
  -9   3  12    71438.68    69768.44    759.82 o
  -7   3  12      207.19      603.89     31.50 o
  -5   3  12    12925.34    11666.67    113.26 o
  -3   3  12    20342.80    19846.37    192.27 o
  -1   3  12    24101.48    24425.11    390.27 o
   1   3  12   108218.22   103604.12   1326.42 o
   3   3  12     9940.30     9738.90    146.15 o
   5   3  12    11199.00    10876.53    149.67 o
   7   3  12    67261.38    64917.26    856.88 o
   9   3  12     2148.99     2173.08     86.93 o
  11   3  12     8668.90     8738.58    174.41 o
  13   3  12     3507.95     3352.37     97.94 o
  15   3  12    36528.13    36435.27    573.48 o
  17   3  12     8912.40     8858.43    160.73 o
  19   3  12      999.80      970.54     56.57 o
  21   3  12      198.33      163.53     32.23 o
  23   3  12     5348.34     5419.42    105.71 o
  25   3  12     2397.94     2585.56     77.94 o
 -34   4  12     1791.79     1780.63     86.07 o
 -32   4  12       71.85       26.17     32.78 o
 -30   4  12     6797.34     6730.31    162.93 o
 -28   4  12     1207.39     1042.40     52.57 o
 -26   4  12      778.06     1022.66     61.03 o
 -24   4  12     2259.51     2328.26     85.17 o
 -22   4  12     1348.93     1304.73     81.20 o
 -20   4  12    12673.04    12683.42    230.77 o
 -18   4  12     3801.35     3810.53    107.86 o
 -16   4  12     2617.99     2448.89     94.11 o
 -14   4  12      226.35      425.91     52.44 o
 -12   4  12     2771.00     2543.14     75.85 o
 -10   4  12    46326.14    45448.36    518.20 o
  -8   4  12     1318.63     1561.24     48.78 o
  -6   4  12      871.81      969.50     49.25 o
  -4   4  12     1712.34     1623.90     48.52 o
  -2   4  12    49083.76    44943.19    615.61 o
   0   4  12     1021.83     1090.03     42.71 o
   2   4  12     2053.58     2011.84     74.02 o
   4   4  12     6913.70     6890.78    117.85 o
   6   4  12     4112.67     3781.11     89.34 o
   8   4  12      480.59      453.65     42.62 o
  10   4  12     2540.65     2614.45     77.91 o
  12   4  12     4565.30     4333.22    118.14 o
  14   4  12     4703.66     4906.93    116.23 o
  16   4  12     1545.00     1709.58     77.55 o
  18   4  12    25471.66    25237.68    364.64 o
  20   4  12       33.19       74.91     32.74 o
  22   4  12     3722.68     3819.83     88.83 o
  24   4  12     6811.13     6481.02    126.26 o
 -33   5  12      443.21      226.22     40.69 o
 -31   5  12      949.09     1014.97     47.95 o
 -29   5  12     3581.87     3535.63     99.80 o
 -27   5  12     2207.50     2170.59    153.42 o
 -25   5  12     3871.44     4014.00    162.14 o
 -23   5  12     1566.49     1699.58     74.40 o
 -21   5  12     2018.01     2099.22     98.00 o
 -19   5  12        0.56       85.63     36.76 o
 -17   5  12    41017.59    40213.69    665.86 o
 -15   5  12     4282.69     3971.68    103.04 o
 -13   5  12     1680.59     1857.85     71.67 o
 -11   5  12      260.08      318.11     45.14 o
  -9   5  12    20290.65    18982.07    278.83 o
  -7   5  12     3137.16     3290.15     84.90 o
  -5   5  12     6241.30     5892.38    111.15 o
  -3   5  12     1041.91     1101.40     51.77 o
  -1   5  12     7254.57     6795.51    140.17 o
   1   5  12       26.41       87.98     33.41 o
   3   5  12    12970.57    12016.35    189.69 o
   5   5  12    27327.61    26359.97    394.91 o
   7   5  12     4918.80     5028.56    119.31 o
   9   5  12     1635.62     1811.76     67.52 o
  11   5  12       21.49      133.19     34.01 o
  13   5  12     3908.88     4045.66    105.23 o
  15   5  12     1657.81     1626.27     64.38 o
  17   5  12     4227.63     4328.08    115.41 o
  19   5  12       15.27       19.25     29.68 o
  21   5  12      550.62      520.68     59.32 o
  23   5  12     4795.90     4788.06    100.48 o
 -32   6  12       71.50        5.97     22.90 o
 -30   6  12     2443.27     2646.25     95.64 o
 -28   6  12      508.21      421.01     47.66 o
 -26   6  12     1894.35     1518.29     99.24 o
 -24   6  12      147.05      231.85     56.91 o
 -22   6  12      284.62      360.54     63.67 o
 -20   6  12        0.38       54.33     34.82 o
 -18   6  12     1261.81     1299.13     70.46 o
 -16   6  12    20436.32    19441.38    668.36 o
 -14   6  12    12566.06    12308.41    237.07 o
 -12   6  12    19567.43    19098.09    293.50 o
 -10   6  12    39171.63    37654.17    602.03 o
  -8   6  12     6633.51     6383.56    132.39 o
  -6   6  12     3906.92     4022.06     99.19 o
  -4   6  12     2967.63     3126.08     84.07 o
  -2   6  12    46130.59    43370.99    610.70 o
   0   6  12    30275.19    28621.00    404.91 o
   2   6  12    11741.23    11035.16    190.88 o
   4   6  12     8558.91     8087.12    172.32 o
   6   6  12      132.72      208.52     38.47 o
   8   6  12     3056.21     2938.69     94.25 o
  10   6  12     4174.40     4271.31    126.19 o
  12   6  12       11.02       59.94     36.76 o
  14   6  12     1444.47     1454.14     76.34 o
  16   6  12     1367.02     1589.77     94.07 o
  18   6  12     7488.61     7435.43    149.34 o
  20   6  12     1477.82     1375.11     58.28 o
  22   6  12     1320.80     1395.00     62.07 o
 -29   7  12        5.02       37.34     27.20 o
 -27   7  12      373.55      252.01     43.30 o
 -25   7  12       60.10       46.31     43.25 o
 -23   7  12     2786.97     2757.23    117.05 o
 -21   7  12     1187.58     1244.79    105.39 o
 -19   7  12       73.79      164.32     58.93 o
 -17   7  12        6.01       42.25     30.33 o
 -15   7  12      447.92      320.64     46.51 o
 -13   7  12     3025.01     3102.31    100.37 o
 -11   7  12    19524.87    18656.81    283.29 o
  -9   7  12    11214.45    10596.32    183.59 o
  -7   7  12     2410.96     2456.15     76.33 o
  -5   7  12     4358.97     4092.64    110.78 o
  -3   7  12      895.69      804.27     48.39 o
  -1   7  12    30929.90    29659.06    416.36 o
   1   7  12     1376.41     1414.69     75.80 o
   3   7  12     2079.81     2184.05    106.35 o
   5   7  12      610.01      714.47     72.58 o
   7   7  12     3524.20     3370.53    119.25 o
   9   7  12     2441.29     2666.59    110.60 o
  11   7  12      192.38      239.19     52.96 o
  13   7  12      384.34      546.73     73.84 o
  15   7  12     1779.58     1860.12     79.80 o
  17   7  12     2720.42     2548.55     96.25 o
  19   7  12      499.98      378.92     43.93 o
 -28   8  12      712.37      866.47     89.40 o
 -26   8  12      526.54      452.45    101.20 o
 -24   8  12     2255.74     2443.35    106.66 o
 -22   8  12     2879.09     2713.58    118.79 o
 -20   8  12      751.07     1054.94     74.64 o
 -18   8  12     2350.42     2329.53     99.98 o
 -16   8  12      200.29      233.62     42.60 o
 -14   8  12      760.76      807.92     57.24 o
 -12   8  12     2194.89     2174.10     77.84 o
 -10   8  12    24916.71    24291.21    433.49 o
  -8   8  12     3394.31     3191.19    108.71 o
  -6   8  12     5191.44     5120.87    126.20 o
  -4   8  12      167.36      210.50     41.28 o
  -2   8  12     6924.14     6956.70    145.49 o
   0   8  12     7308.21     7252.22    165.98 o
   2   8  12     1124.79     1303.26     84.33 o
   4   8  12      202.91      190.65     41.99 o
   6   8  12     6562.43     6151.72    196.38 o
   8   8  12     1849.06     1741.18    121.59 o
  10   8  12     6656.67     6307.87    205.92 o
  12   8  12     2506.16     2603.67    147.30 o
  14   8  12     3702.46     3314.35    134.67 o
  16   8  12     2398.24     2335.21    119.47 o
  18   8  12     2336.85     2522.64    120.83 o
 -25   9  12        9.14        0.94     42.36 o
 -23   9  12        0.66       16.63     36.33 o
 -21   9  12     1276.43     1095.37     87.12 o
 -19   9  12     3551.75     3760.80    130.37 o
 -17   9  12     2704.15     2856.03    136.89 o
 -15   9  12     2764.99     3079.92    120.98 o
 -13   9  12       14.29       -3.61     27.71 o
 -11   9  12      699.50      815.49     68.21 o
  -9   9  12     1468.75     1546.91     95.16 o
  -7   9  12    10275.49     9148.74    201.36 o
  -5   9  12     1390.56     1292.51     63.53 o
  -3   9  12     1552.73     1534.47     77.15 o
  -1   9  12       47.28       53.61     36.40 o
   1   9  12     3596.30     3529.78    117.83 o
   3   9  12     6301.63     6472.99    161.47 o
   5   9  12    20667.76    20390.73    373.58 o
   7   9  12     6365.71     6469.44    200.19 o
   9   9  12     1056.24     1180.12     93.52 o
  11   9  12      753.94      732.96     83.37 o
  13   9  12       99.28      186.97     54.68 o
  15   9  12     6337.07     7388.50    229.68 o
 -20  10  12      645.27      581.31    179.13 o
 -18  10  12      203.54      114.14     37.10 o
 -16  10  12     1164.25      965.72     90.73 o
 -14  10  12     4510.01     4522.06    289.40 o
 -12  10  12     1591.57     1400.89     86.81 o
 -10  10  12     5892.13     5198.64    240.51 o
  -8  10  12      826.18      969.79     58.43 o
  -6  10  12     2412.91     2227.56     99.71 o
  -4  10  12     2755.71     2718.57    108.92 o
  -2  10  12     5496.94     5348.64    142.62 o
   0  10  12     2643.83     3052.65    112.84 o
   2  10  12       37.00       50.73     53.39 o
   4  10  12      431.66      439.68     50.64 o
   6  10  12     1065.60      947.03     72.97 o
   8  10  12        2.30       38.97     43.48 o
  10  10  12      132.99      104.17     41.80 o
 -15  11  12     9754.08    10326.87    268.21 o
 -13  11  12     6506.83     6991.53    501.26 o
 -11  11  12     2894.89     2955.53    195.08 o
  -9  11  12      264.58      152.83     33.33 o
  -7  11  12      383.58      176.58     35.71 o
  -5  11  12      523.33      594.31     66.83 o
  -3  11  12     5516.55     5802.59    249.76 o
  -1  11  12    13292.90    13538.71    317.09 o
   1  11  12     7744.34     7552.00    198.20 o
   3  11  12     4060.95     4036.19    192.85 o
   5  11  12     2373.63     2706.05    193.11 o
 -35   1  13       64.60       31.72     23.86 o
 -33   1  13      520.90      390.70     45.49 o
 -31   1  13     2449.25     2257.73     84.71 o
 -29   1  13    10855.74    10821.65    205.14 o
 -27   1  13      763.35      997.94     70.42 o
 -25   1  13    13099.10    13511.84    377.14 o
 -23   1  13      388.68      380.96     45.39 o
 -21   1  13      697.52      701.15     46.55 o
 -19   1  13     6684.07     6736.85    129.65 o
 -17   1  13     7554.37     7571.93    124.76 o
 -15   1  13       39.44       66.41     22.00 o
 -13   1  13      266.99      361.05     31.06 o
 -11   1  13      258.92      291.61     20.66 o
  -9   1  13    38305.85    36520.55    353.78 o
  -7   1  13    45732.57    45164.23    423.73 o
  -5   1  13    31962.25    30486.16    280.91 o
  -3   1  13    22039.65    20576.59    195.01 o
  -1   1  13     2377.32     2398.70     42.24 o
   1   1  13     2370.65     2250.09     44.29 o
   3   1  13     8394.61     8175.63     99.61 o
   5   1  13    24247.65    23756.44    299.76 o
   7   1  13     1275.01     1352.90     57.47 o
   9   1  13      778.35      796.51     52.99 o
  11   1  13    34341.61    33512.73    459.36 o
  13   1  13      396.46      411.92     45.10 o
  15   1  13    16739.53    16862.09    289.18 o
  17   1  13     1645.33     1790.97     88.29 o
  19   1  13     1163.02     1078.72     70.57 o
  21   1  13       92.23      136.17     45.27 o
  23   1  13      801.43      865.01     67.40 o
  25   1  13       35.84       10.34     27.21 o
 -36   2  13     2126.94     2063.17     71.90 o
 -34   2  13     3271.56     3122.21    102.28 o
 -32   2  13     8290.99     8142.80    214.27 o
 -30   2  13     1143.35     1194.73     68.73 o
 -28   2  13      890.90      916.73     88.93 o
 -26   2  13      799.68      676.92     68.06 o
 -24   2  13     1847.97     1783.87     73.64 o
 -22   2  13     1249.50     1332.69     55.38 o
 -20   2  13      802.82      859.01     52.44 o
 -18   2  13      170.79      184.67     38.51 o
 -16   2  13     1070.80     1158.04     54.33 o
 -14   2  13     9882.62     9810.59    147.08 o
 -12   2  13     6870.56     6354.14    148.92 o
 -10   2  13     5910.98     5152.04     91.13 o
  -8   2  13       79.05      140.77     20.59 o
  -6   2  13     3337.08     3412.84     57.68 o
  -4   2  13    11428.35    11088.99    113.50 o
  -2   2  13    16920.42    15662.57    162.94 o
   0   2  13    35837.39    34463.98    406.55 o
   2   2  13    43896.99    42620.63    562.89 o
   4   2  13     1500.77     1588.03     61.98 o
   6   2  13    34415.11    32926.21    429.84 o
   8   2  13    44265.58    44485.96    609.68 o
  10   2  13    33838.55    33802.68    489.57 o
  12   2  13     5433.72     5613.86    116.94 o
  14   2  13     2626.49     2730.38     88.62 o
  16   2  13     5557.34     5542.95    125.90 o
  18   2  13      151.47      188.88     38.93 o
  20   2  13     3084.65     3273.16     93.12 o
  22   2  13      657.93      642.61     47.88 o
  24   2  13      202.35      159.98     35.62 o
 -35   3  13     2254.30     1887.09    227.54 o
 -33   3  13     3597.25     3137.60    129.08 o
 -31   3  13      452.28      512.48     58.09 o
 -29   3  13     4686.47     3873.91    160.56 o
 -27   3  13      555.79      649.59     62.55 o
 -25   3  13     6110.36     5987.07    159.54 o
 -23   3  13     8426.09     8143.02    173.52 o
 -21   3  13     1488.91     1403.80     77.42 o
 -19   3  13        3.09       38.57     33.56 o
 -17   3  13     2493.62     2347.11     93.58 o
 -15   3  13     1876.21     1981.79     75.46 o
 -13   3  13      500.29      567.28     52.90 o
 -11   3  13     2073.14     2036.03     59.11 o
  -9   3  13     6598.86     6544.53     95.48 o
  -7   3  13     6475.26     6474.40    106.71 o
  -5   3  13    15311.47    14586.63    174.09 o
  -3   3  13     1040.23     1120.16     35.04 o
  -1   3  13    23326.34    22349.18    273.98 o
   1   3  13     4833.75     4765.42    102.37 o
   3   3  13    14980.04    14050.46    199.34 o
   5   3  13      777.73      853.31     50.69 o
   7   3  13     4557.61     4341.91     99.64 o
   9   3  13     1136.20     1168.20     67.60 o
  11   3  13     9414.80     9602.87    186.27 o
  13   3  13     2450.21     2626.44     88.96 o
  15   3  13     1730.07     1778.19     82.66 o
  17   3  13       88.24      132.15     34.76 o
  19   3  13    10688.79    10865.38    170.93 o
  21   3  13     2072.79     2056.28     66.36 o
  23   3  13     1624.82     1497.61     50.19 o
 -34   4  13      176.24      128.45     44.97 o
 -32   4  13        5.72        5.77     26.07 o
 -30   4  13      648.67      736.32    108.96 o
 -28   4  13    10333.22    10003.49    299.69 o
 -26   4  13     9098.03     8955.27    296.19 o
 -24   4  13     8608.71     8930.93    197.33 o
 -22   4  13     1159.23     1321.74    107.64 o
 -20   4  13     2562.46     2503.87    138.25 o
 -18   4  13     5139.77     4916.82    188.07 o
 -16   4  13      442.26      428.89     51.54 o
 -14   4  13    25953.45    24609.37    380.41 o
 -12   4  13    42367.43    38927.28    579.92 o
 -10   4  13     5199.89     4810.98    134.47 o
  -8   4  13   107062.51   101092.90   1702.86 o
  -6   4  13     2409.49     2420.41    120.72 o
  -4   4  13     4019.78     3808.90     97.11 o
  -2   4  13       12.01       54.33     27.50 o
   0   4  13    11735.46    11552.77    178.04 o
   2   4  13    14950.44    15020.25    219.56 o
   4   4  13     8533.88     8291.05    142.97 o
   6   4  13     1207.24     1201.39     58.34 o
   8   4  13     1122.30     1252.41     69.83 o
  10   4  13      250.19      356.41     45.92 o
  12   4  13    11498.43    11301.52    192.46 o
  14   4  13      197.84      344.49     49.64 o
  16   4  13     1454.70     1598.52     91.31 o
  18   4  13      427.59      398.24     42.02 o
  20   4  13       19.95       40.19     25.46 o
  22   4  13      593.91      473.22     38.34 o
 -33   5  13     2754.05     2774.95    116.85 o
 -31   5  13      994.23      830.53     85.96 o
 -29   5  13     1236.95      899.55     56.49 o
 -27   5  13     2455.20     2490.35    228.90 o
 -25   5  13     2346.41     2310.73     89.43 o
 -23   5  13     7439.54     6872.89    304.28 o
 -21   5  13     1674.68     1967.86    140.70 o
 -19   5  13    12779.98    12647.73    244.42 o
 -17   5  13      953.28      909.40     66.54 o
 -15   5  13     1013.23      878.79     61.28 o
 -13   5  13     6613.89     6487.14    169.08 o
 -11   5  13     1800.34     1760.33    147.98 o
  -9   5  13       19.30      116.17     29.80 o
  -7   5  13     9672.81     8985.97    161.72 o
  -5   5  13    14088.56    13299.64    223.86 o
  -3   5  13     2171.15     2151.43     90.58 o
  -1   5  13    30889.59    29060.83    438.19 o
   1   5  13     1039.56     1003.80     62.20 o
   3   5  13     8447.33     7934.28    157.04 o
   5   5  13      407.78      504.73     47.45 o
   7   5  13      104.67      129.42     46.56 o
   9   5  13     1578.54     1598.35     72.99 o
  11   5  13     6465.30     6867.14    140.92 o
  13   5  13    36771.63    37193.14    538.35 o
  15   5  13    14260.23    14101.28    218.54 o
  17   5  13     1324.00     1386.20     57.06 o
  19   5  13     4365.47     4431.79    100.75 o
  21   5  13     2372.59     2522.03     72.13 o
 -30   6  13      976.31      920.12     55.92 o
 -28   6  13     3182.00     3170.32    136.28 o
 -26   6  13      685.50      473.53     58.32 o
 -24   6  13     2894.59     2889.64    123.07 o
 -22   6  13    15936.46    16353.77    312.16 o
 -20   6  13     7379.66     6891.05    190.76 o
 -18   6  13      835.68      709.75     68.58 o
 -16   6  13     6899.58     6722.19    159.22 o
 -14   6  13    33575.61    32437.16    756.81 o
 -12   6  13    58916.29    54445.32   1289.16 o
 -10   6  13     2657.90     2515.89     89.56 o
  -8   6  13       62.37       55.13     29.77 o
  -6   6  13    24713.13    23453.14    342.76 o
  -4   6  13    46257.36    42644.30    611.43 o
  -2   6  13       19.32       59.33     34.65 o
   0   6  13     5048.47     5093.67    125.97 o
   2   6  13     2088.49     2064.99     85.33 o
   4   6  13      258.09      199.44     44.43 o
   6   6  13      231.51      203.56     53.96 o
   8   6  13    16378.81    15468.86    275.00 o
  10   6  13    23020.63    22159.91    459.82 o
  12   6  13     1800.47     1960.08    125.76 o
  14   6  13     6218.63     6660.38    214.21 o
  16   6  13    18342.03    18662.35    377.20 o
  18   6  13     1349.35     1274.43     70.73 o
  20   6  13     1343.67     1264.73     74.83 o
 -29   7  13      235.32      163.21     42.96 o
 -27   7  13      532.73      581.57    107.85 o
 -25   7  13     9827.13    10109.72    654.50 o
 -23   7  13     5942.58     5416.66    433.51 o
 -21   7  13     4373.49     4100.06    356.96 o
 -19   7  13    14487.79    14746.54    903.23 o
 -17   7  13     1695.13     1642.32    103.20 o
 -15   7  13    17855.98    17094.77    322.77 o
 -13   7  13    40826.06    37885.40    588.90 o
 -11   7  13    33267.39    32117.40    518.72 o
  -9   7  13    23669.23    22091.20    379.69 o
  -7   7  13      129.93      172.21     34.36 o
  -5   7  13    10121.34     9797.89    183.89 o
  -3   7  13     6059.29     5669.98    112.12 o
  -1   7  13     8617.79     8201.79    154.05 o
   1   7  13     5188.87     5113.92    163.79 o
   3   7  13     2940.71     3082.50    157.86 o
   5   7  13    15816.48    16240.06    330.90 o
   7   7  13    14047.65    14087.07    299.02 o
   9   7  13    38083.56    37107.35    687.98 o
  11   7  13     1177.31     1367.73     78.77 o
  13   7  13     4939.44     4735.84    284.17 o
  15   7  13      183.27      117.61     35.62 o
  17   7  13      501.92      340.48     57.15 o
  19   7  13      302.50      243.15     70.54 o
 -26   8  13      389.13      107.97     63.67 o
 -24   8  13      168.69      140.70     44.32 o
 -22   8  13     5971.27     5795.54    305.11 o
 -20   8  13     3814.53     3647.68    230.46 o
 -18   8  13        5.42       59.71     35.40 o
 -16   8  13     7381.93     7070.46    200.60 o
 -14   8  13     5638.13     5772.46    130.98 o
 -12   8  13     7775.41     7306.02    187.89 o
 -10   8  13     1014.09     1123.74     59.90 o
  -8   8  13     5161.55     4570.29    133.61 o
  -6   8  13     1166.76     1309.28     70.04 o
  -4   8  13    10439.70    10269.55    192.92 o
  -2   8  13     2859.48     2772.54     83.27 o
   0   8  13    10774.93     9776.05    194.06 o
   2   8  13     9991.32     9375.36    255.77 o
   4   8  13       56.51      167.98     48.41 o
   6   8  13     1052.55      880.80     69.58 o
   8   8  13      706.26      710.36     82.30 o
  10   8  13     8124.23     8270.78    234.50 o
  12   8  13     3205.83     3223.90    160.51 o
  14   8  13    12022.42    12599.46    284.10 o
  16   8  13    15961.46    16791.45    423.55 o
 -23   9  13     2292.62     2235.68    212.91 o
 -21   9  13      279.36      177.77     36.64 o
 -19   9  13     6607.12     6631.10    232.53 o
 -17   9  13      815.99      844.43    112.89 o
 -15   9  13     3384.27     3175.18    151.97 o
 -13   9  13     1239.01     1266.99     75.85 o
 -11   9  13     5885.09     5896.58    179.20 o
  -9   9  13     1650.13     1639.05     77.96 o
  -7   9  13       53.17       67.06     32.21 o
  -5   9  13     3961.39     3921.68    118.69 o
  -3   9  13     2213.82     2084.72     90.01 o
  -1   9  13    14207.50    13762.75    284.61 o
   1   9  13      112.99      157.22     34.98 o
   3   9  13     6363.62     6601.75    186.36 o
   5   9  13      574.53      583.83     78.00 o
   7   9  13     5285.67     5659.82    172.20 o
   9   9  13       10.24       29.11     40.56 o
  11   9  13      106.46       47.04     47.52 o
  13   9  13     3652.90     4096.35    148.56 o
 -18  10  13     2983.75     2948.54    280.26 o
 -16  10  13       36.18        4.74     22.68 o
 -14  10  13     5099.29     5275.14    190.49 o
 -12  10  13    14297.65    13328.19    509.33 o
 -10  10  13      941.52      814.25     58.42 o
  -8  10  13    30107.47    30168.92   1180.90 o
  -6  10  13    15097.18    13857.11    535.41 o
  -4  10  13      479.69      515.19     60.79 o
  -2  10  13     1901.15     1942.94     88.45 o
   0  10  13     3940.19     4038.71    125.26 o
   2  10  13    21308.73    20625.90    982.32 o
   4  10  13      708.50      545.58     62.76 o
   6  10  13     1713.97     1925.20     87.70 o
   8  10  13     7402.09     7902.29    176.32 o
 -11  11  13      154.91       94.26     62.38 o
  -9  11  13     2362.49     2126.99    145.97 o
  -7  11  13      375.59      336.15     91.68 o
  -5  11  13     1607.80     1467.14     98.00 o
  -3  11  13      262.19      188.90     50.36 o
  -1  11  13    15007.65    14862.62    594.74 o
   1  11  13     1578.27     1976.30    204.99 o
 -36   0  14     3681.30     3835.80    146.31 o
 -34   0  14    10372.52    11206.20    278.03 o
 -32   0  14      111.12       82.74     35.59 o
 -30   0  14     5512.72     4812.06    178.42 o
 -28   0  14     1249.99     1100.42    125.29 o
 -26   0  14       49.45       68.39     54.57 o
 -24   0  14    19624.16    18967.34   1202.33 o
 -22   0  14     1648.74     1379.64     96.43 o
 -20   0  14    18045.71    19746.42    427.23 o
 -18   0  14    98655.59    97797.70   2145.07 o
 -16   0  14     4289.79     4066.14    135.58 o
 -14   0  14     6106.26     6406.71    214.94 o
 -12   0  14     6955.69     7361.62    155.56 o
 -10   0  14    72296.20    69853.52   1145.98 o
  -8   0  14    76152.40    71702.07   1167.57 o
  -6   0  14    16237.79    15357.54    230.67 o
  -4   0  14    60539.29    58881.02    910.54 o
  -2   0  14     3638.75     3554.57    123.77 o
   0   0  14     8866.02     8730.88    248.63 o
   2   0  14    51991.29    48290.06    900.72 o
   4   0  14     3337.96     3699.99    113.77 o
   6   0  14      550.06      740.59     60.54 o
   8   0  14     1271.39     1443.46    119.33 o
  10   0  14    21761.28    20674.51    573.19 o
  12   0  14     5469.57     5599.42    189.20 o
  14   0  14       51.80       56.48     55.68 o
  16   0  14       71.28       71.08     43.71 o
  18   0  14     1828.48     1994.85    138.37 o
  20   0  14     1174.86     1233.32    124.98 o
  22   0  14     4820.48     5141.30    184.26 o
  24   0  14     5734.46     6078.23    182.60 o
 -35   1  14    13276.74    11892.35    335.45 o
 -33   1  14      134.56       51.88     29.27 o
 -31   1  14      178.57       65.66     28.00 o
 -29   1  14       35.08       30.06     30.20 o
 -27   1  14     2503.10     2507.77    146.84 o
 -25   1  14     1557.62     1774.83    129.76 o
 -23   1  14     1451.20     1812.90     73.67 o
 -21   1  14     3084.15     3161.34     85.13 o
 -19   1  14     1265.34     1148.06     56.21 o
 -17   1  14      618.16      687.76     57.41 o
 -15   1  14    22727.66    22278.69    319.23 o
 -13   1  14    11316.75    11118.20    184.91 o
 -11   1  14    51813.43    48896.59    636.48 o
  -9   1  14     6234.65     6209.12    205.17 o
  -7   1  14    69989.49    64959.57    850.90 o
  -5   1  14    21144.05    20420.73    259.41 o
  -3   1  14    28027.94    26451.62    318.80 o
  -1   1  14    17516.28    16079.28    213.45 o
   1   1  14    38125.70    35528.95    453.10 o
   3   1  14      687.70      731.33     43.16 o
   5   1  14     1164.60     1254.27     62.15 o
   7   1  14    15812.15    15863.11    233.95 o
   9   1  14      175.39      444.05     83.77 o
  11   1  14      661.54      849.55     61.71 o
  13   1  14     6355.92     6348.37    145.41 o
  15   1  14    14764.24    14346.45    286.21 o
  17   1  14    16928.36    17080.99    317.14 o
  19   1  14     8589.70     8300.29    198.29 o
  21   1  14     9371.47     9840.33    209.90 o
  23   1  14      198.67      140.72     38.79 o
 -34   2  14     5962.75     5851.55    132.48 o
 -32   2  14       84.67       62.55     23.82 o
 -30   2  14        3.49       17.84     24.36 o
 -28   2  14      729.02     1055.92    147.58 o
 -26   2  14      193.40      182.67     38.64 o
 -24   2  14     3263.24     3407.55    103.72 o
 -22   2  14     5650.45     6105.41    140.59 o
 -20   2  14     3142.87     3567.70    112.99 o
 -18   2  14    24875.08    24876.09    383.55 o
 -16   2  14    41128.97    41860.82    579.04 o
 -14   2  14     1220.57     1451.67     64.57 o
 -12   2  14       73.56      140.89     31.47 o
 -10   2  14    30320.35    29064.89    408.19 o
  -8   2  14     3347.04     3186.97     76.28 o
  -6   2  14      276.35      454.93     56.94 o
  -4   2  14     2256.82     2308.78     76.42 o
  -2   2  14    19261.89    18256.12    237.66 o
   0   2  14    70580.70    66925.98    874.48 o
   2   2  14     1923.15     1935.00     67.00 o
   4   2  14    34913.67    33101.60    454.94 o
   6   2  14      832.22      903.24     50.73 o
   8   2  14     4416.74     4827.88    105.38 o
  10   2  14      179.47      207.43     35.94 o
  12   2  14      313.67      334.38     47.40 o
  14   2  14     4508.16     4802.85    112.87 o
  16   2  14      696.85      713.94     57.49 o
  18   2  14     3029.28     2951.60     86.59 o
  20   2  14    15957.23    16017.55    238.64 o
  22   2  14      624.90      647.90     85.29 o
 -33   3  14       22.47        5.33     18.30 o
 -31   3  14     1048.66     1582.83    114.95 o
 -29   3  14      999.33      884.46     98.24 o
 -27   3  14    10671.04    10469.93    221.76 o
 -25   3  14     2159.97     1956.27     72.01 o
 -23   3  14    26564.38    27452.15    628.72 o
 -21   3  14    39212.82    39883.71    640.11 o
 -19   3  14    10462.04    10339.12    191.51 o
 -17   3  14     1828.19     2180.85     82.01 o
 -15   3  14        2.75       69.38     31.20 o
 -13   3  14       67.74      172.22     52.19 o
 -11   3  14     1270.62     1229.75     61.64 o
  -9   3  14     8122.03     8551.02    156.31 o
  -7   3  14    62674.61    58489.29    831.59 o
  -5   3  14    40370.58    38082.83    536.13 o
  -3   3  14    58130.16    54624.79    707.11 o
  -1   3  14    27169.05    25625.92    340.03 o
   1   3  14       84.89      122.51     33.62 o
   3   3  14    17973.29    17213.21    246.63 o
   5   3  14    17125.82    16411.59    233.08 o
   7   3  14     2864.27     2812.69     81.05 o
   9   3  14     1872.03     1914.66     75.51 o
  11   3  14    28673.18    29863.45    446.91 o
  13   3  14      321.59      349.63     50.91 o
  15   3  14      809.16      972.67     55.83 o
  17   3  14      905.07      915.43     55.38 o
  19   3  14    12244.26    12616.81    193.20 o
  21   3  14        7.94       12.00     20.72 o
  23   3  14     1676.76     1987.80     72.68 o
 -32   4  14     3873.02     3563.58    168.40 o
 -30   4  14     3070.24     2760.13    103.93 o
 -28   4  14     3984.05     4136.03    106.94 o
 -26   4  14       44.20        2.69     27.61 o
 -24   4  14    11092.04    11375.30    324.79 o
 -22   4  14     3300.61     2968.81    209.64 o
 -20   4  14       49.50      544.44    122.88 o
 -18   4  14     2039.28     2040.56     82.55 o
 -16   4  14    27333.33    26207.34    683.07 o
 -14   4  14       97.69      126.11     41.76 o
 -12   4  14     1113.47     1045.12     80.42 o
 -10   4  14      666.10      651.66     62.16 o
  -8   4  14     9041.91     8737.42    178.93 o
  -6   4  14      623.39      706.29     50.35 o
  -4   4  14    32963.60    30474.21    427.60 o
  -2   4  14     1743.45     1662.48     78.66 o
   0   4  14     2768.32     2779.43     86.68 o
   2   4  14      124.14      177.93     33.47 o
   4   4  14    99719.05    95466.16   1438.35 o
   6   4  14    16482.69    16497.50    236.01 o
   8   4  14      337.78      348.11     46.05 o
  10   4  14     1681.41     1632.62     78.81 o
  12   4  14    17731.55    17587.11    289.17 o
  14   4  14     5843.22     5849.43    128.36 o
  16   4  14      100.14       93.51     29.99 o
  18   4  14       11.12       60.88     25.34 o
  20   4  14     1541.33     1453.55     67.69 o
  22   4  14       75.50       61.99     51.76 o
 -31   5  14     3480.31     3405.10    146.63 o
 -29   5  14     3426.15     3182.70     83.44 o
 -27   5  14      111.69      116.88     33.65 o
 -25   5  14      251.92      462.48     59.53 o
 -23   5  14       48.61       78.01     37.46 o
 -21   5  14     1215.14     1142.07     63.53 o
 -19   5  14      230.20      363.27     48.60 o
 -17   5  14     6192.81     5787.72    188.07 o
 -15   5  14      530.60      429.86     55.48 o
 -13   5  14     2389.93     1999.08    167.32 o
 -11   5  14       55.39      126.33     44.79 o
  -9   5  14    19157.27    18543.48    355.69 o
  -7   5  14     3766.92     3533.05     98.41 o
  -5   5  14     7258.55     7067.86    135.26 o
  -3   5  14       17.80      110.39     46.54 o
  -1   5  14     2529.40     2560.44     90.36 o
   1   5  14    14620.44    13488.54    238.09 o
   3   5  14    17193.68    15988.67    268.05 o
   5   5  14     1444.60     1359.91     70.69 o
   7   5  14     8751.87     8935.96    172.80 o
   9   5  14     2078.32     1840.29     77.06 o
  11   5  14    10594.40    10934.05    186.10 o
  13   5  14     2650.69     2398.64     86.85 o
  15   5  14     8108.99     8243.16    147.61 o
  17   5  14       91.96       92.57     26.51 o
  19   5  14        0.63       24.68     23.83 o
  21   5  14     2385.77     2330.60     99.49 o
 -30   6  14      348.83      384.25     38.75 o
 -28   6  14      609.72      349.09     49.89 o
 -26   6  14     2500.91     2575.58    106.71 o
 -24   6  14    14740.07    14779.18    603.91 o
 -22   6  14     9634.90     9191.12    407.31 o
 -20   6  14     8920.61     8768.84    360.75 o
 -18   6  14     8492.56     8600.43    332.41 o
 -16   6  14       67.65       70.13     39.77 o
 -14   6  14      401.50      336.45     66.59 o
 -12   6  14      132.75      142.47     42.90 o
 -10   6  14    19110.13    18028.24    296.41 o
  -8   6  14     3798.82     3566.11     99.95 o
  -6   6  14     2274.93     2320.59     79.95 o
  -4   6  14    38268.54    36656.01    561.75 o
  -2   6  14     1041.84     1098.09     67.54 o
   0   6  14     7605.43     7252.12    153.41 o
   2   6  14    13637.74    13485.09    235.55 o
   4   6  14     4426.64     4221.85    121.54 o
   6   6  14     1058.93      965.60     68.69 o
   8   6  14      613.50      778.51     53.18 o
  10   6  14     1728.02     1660.52     71.36 o
  12   6  14      113.92      176.58     38.30 o
  14   6  14        1.45       21.22     42.11 o
  16   6  14     2536.27     2760.50    116.82 o
  18   6  14     2632.73     2623.18    104.09 o
 -27   7  14     2313.50     2673.37    140.00 o
 -25   7  14      496.25      540.98     54.78 o
 -23   7  14      497.42      345.04    118.85 o
 -21   7  14     1885.67     1551.19    301.32 o
 -19   7  14    11292.72    11128.66    320.93 o
 -17   7  14       65.26       58.51     37.03 o
 -15   7  14      600.40      710.01     59.48 o
 -13   7  14     4599.08     4490.25    118.88 o
 -11   7  14    10389.35     9489.17    188.91 o
  -9   7  14     3724.58     3453.46     96.44 o
  -7   7  14     1203.93     1150.09     77.89 o
  -5   7  14      936.87     1043.61     66.57 o
  -3   7  14      956.59      974.68     57.92 o
  -1   7  14     1286.69     1083.83     59.27 o
   1   7  14       56.43      113.78     40.05 o
   3   7  14      233.88      323.69     58.56 o
   5   7  14      719.46      780.37     72.48 o
   7   7  14     1895.50     1923.01    101.22 o
   9   7  14     3367.60     3240.05    112.45 o
  11   7  14      221.42      151.22     40.15 o
  13   7  14      279.74      356.36     58.85 o
  15   7  14      302.43      120.62     44.21 o
  17   7  14     4238.64     4606.71    172.11 o
 -26   8  14      485.99      395.43     46.80 o
 -24   8  14      474.81      367.94     64.04 o
 -22   8  14     2634.58     3186.22    189.01 o
 -20   8  14     2862.49     3155.86    220.84 o
 -18   8  14     2047.17     1863.10     81.01 o
 -16   8  14      574.83      468.54     87.47 o
 -14   8  14     2120.10     2366.91     78.04 o
 -12   8  14    10605.08     9431.37    231.98 o
 -10   8  14      220.93      249.58     36.73 o
  -8   8  14     4107.88     4182.62    103.93 o
  -6   8  14      762.43      764.79     56.45 o
  -4   8  14    11202.34     9609.35    195.23 o
  -2   8  14    14324.49    13531.79    272.55 o
   0   8  14     5452.21     5167.39    156.43 o
   2   8  14      308.37      474.61     64.34 o
   4   8  14     3771.45     3788.89    144.91 o
   6   8  14      374.11      471.03     57.58 o
   8   8  14      311.89      304.60     69.25 o
  10   8  14     3213.39     3575.57    143.49 o
  12   8  14      461.41      402.90     58.70 o
  14   8  14     1401.99     1260.99    107.89 o
 -21   9  14        4.84       29.00     40.26 o
 -19   9  14      644.21      512.67     86.05 o
 -17   9  14     8519.14     7951.12    278.30 o
 -15   9  14    10845.52    11028.05    277.38 o
 -13   9  14       23.39       56.82     33.46 o
 -11   9  14     2727.01     2683.39    131.02 o
  -9   9  14       17.10       35.57     30.13 o
  -7   9  14     3214.42     3431.49    113.79 o
  -5   9  14      266.05      269.46     39.12 o
  -3   9  14      301.10      277.86     52.83 o
  -1   9  14     4931.44     4997.80    155.40 o
   1   9  14     6124.39     6258.57    145.81 o
   3   9  14    21102.30    22729.07    513.16 o
   5   9  14    20946.29    22583.53    468.61 o
   7   9  14     1727.62     2010.44    103.96 o
   9   9  14      789.36      766.26    105.65 o
  11   9  14     9867.81    10826.97    221.89 o
 -16  10  14      277.95      164.09     54.75 o
 -14  10  14        7.54       12.22     29.87 o
 -12  10  14     4381.75     4324.01    235.76 o
 -10  10  14      359.39      269.40     43.84 o
  -8  10  14      450.08      463.37     52.93 o
  -6  10  14     2861.06     2892.94     95.61 o
  -4  10  14      134.63      147.82     39.79 o
  -2  10  14      753.81      558.36     61.30 o
   0  10  14      243.82      202.98     58.61 o
   2  10  14      891.39     1025.16     91.62 o
   4  10  14      672.16      701.07     83.64 o
   6  10  14     2469.97     2692.87    127.99 o
 -35   1  15      438.97      190.19     50.07 o
 -33   1  15      895.77      950.62     47.16 o
 -31   1  15      275.01      279.36     31.59 o
 -29   1  15      319.12      206.50     30.85 o
 -27   1  15     3243.90     3485.57    110.68 o
 -25   1  15      285.79      368.39     42.06 o
 -23   1  15     1296.59     1133.22     59.74 o
 -21   1  15       28.96       67.89     30.97 o
 -19   1  15    28398.51    29010.24    474.27 o
 -17   1  15    24707.51    24357.92    359.75 o
 -15   1  15      756.67      794.23     50.89 o
 -13   1  15    14610.89    14350.46    220.53 o
 -11   1  15      406.90      579.91     44.72 o
  -9   1  15     1537.23     1583.74     60.64 o
  -7   1  15     8470.58     7888.88    132.27 o
  -5   1  15      795.36      916.18     44.45 o
  -3   1  15       55.94      101.47     25.30 o
  -1   1  15     6116.50     5959.98     98.53 o
   1   1  15    32759.67    30556.57    433.66 o
   3   1  15    20767.64    19934.57    288.47 o
   5   1  15       65.30       74.60     35.73 o
   7   1  15        5.95       23.72     31.19 o
   9   1  15     2886.36     3046.18     88.56 o
  11   1  15      122.15      460.35    100.98 o
  13   1  15     1167.61     1288.80     65.35 o
  15   1  15     8606.32     9233.87    208.44 o
  17   1  15     2257.52     2304.75     86.42 o
  19   1  15      450.40      340.84     50.43 o
  21   1  15     2777.19     2838.12     91.11 o
 -34   2  15      280.18      188.34     42.61 o
 -32   2  15      306.80      430.23     37.85 o
 -30   2  15        9.42       52.25     28.67 o
 -28   2  15     1949.67     1665.62    101.08 o
 -26   2  15     1229.88     1249.20    158.51 o
 -24   2  15     3578.47     3452.36    124.14 o
 -22   2  15     4880.75     5400.97    139.05 o
 -20   2  15     5291.76     5454.85    144.66 o
 -18   2  15     2454.60     2573.48    104.31 o
 -16   2  15     6186.63     6010.28    121.70 o
 -14   2  15    14873.34    14556.09    233.86 o
 -12   2  15    56174.99    53465.84    771.13 o
 -10   2  15    14102.99    12435.02    252.28 o
  -8   2  15     4938.17     4484.01     94.04 o
  -6   2  15     2691.68     2513.49     66.52 o
  -4   2  15    12615.63    12247.24    191.57 o
  -2   2  15      369.19      450.16     44.05 o
   0   2  15     1447.60     1340.21     65.11 o
   2   2  15     1198.51     1193.56     58.15 o
   4   2  15    16065.11    14781.01    228.13 o
   6   2  15    34374.74    32985.90    478.63 o
   8   2  15    50406.34    49050.33    733.03 o
  10   2  15    10381.33    10687.01    179.60 o
  12   2  15     1859.42     1795.51     69.30 o
  14   2  15     3493.44     3324.47     96.57 o
  16   2  15     8139.80     8081.63    148.68 o
  18   2  15     3358.93     3454.46    107.33 o
  20   2  15       12.25       40.15     29.46 o
  22   2  15      677.34      701.37     47.01 o
 -33   3  15     1692.35     1517.37     73.78 o
 -31   3  15        1.53       -6.73     28.00 o
 -29   3  15     3991.27     4009.31    166.22 o
 -27   3  15     1427.55     1453.42    100.65 o
 -25   3  15       58.87      120.20     36.71 o
 -23   3  15     2927.74     3032.13     99.33 o
 -21   3  15     3419.16     3454.81    108.51 o
 -19   3  15     6450.84     6628.42    229.34 o
 -17   3  15     7777.01     7556.16    183.58 o
 -15   3  15     5250.47     5220.70    142.35 o
 -13   3  15     1273.43     1377.86     65.60 o
 -11   3  15     8917.52     8483.63    172.28 o
  -9   3  15      261.32      265.90     39.54 o
  -7   3  15     3651.91     3513.89     94.48 o
  -5   3  15     5277.01     4934.71    107.97 o
  -3   3  15     3367.05     3267.95     88.26 o
  -1   3  15     8702.18     8470.53    144.81 o
   1   3  15    12035.18    11661.61    178.10 o
   3   3  15     4347.45     3929.81     93.93 o
   5   3  15    13658.15    13362.81    207.42 o
   7   3  15     7781.41     8067.36    137.80 o
   9   3  15    13793.50    13929.66    224.54 o
  11   3  15     9916.01     9992.73    185.96 o
  13   3  15       30.05      115.89     33.77 o
  15   3  15     7549.79     7723.11    138.50 o
  17   3  15     4304.50     4360.76     91.57 o
  19   3  15     1951.50     2173.01     63.81 o
  21   3  15       49.02       51.70     35.92 o
 -32   4  15     3941.31     4080.64    140.12 o
 -30   4  15     2569.75     3005.76    198.07 o
 -28   4  15      383.49      256.71     44.50 o
 -26   4  15      298.46      403.01     44.83 o
 -24   4  15     1297.23     1226.88     65.74 o
 -22   4  15    22005.41    21970.98    501.58 o
 -20   4  15    11465.46    10659.62    284.46 o
 -18   4  15    16224.87    16101.95    321.39 o
 -16   4  15    11411.84    11418.28    434.73 o
 -14   4  15      290.58      305.99     49.11 o
 -12   4  15     1313.92     1297.01     90.12 o
 -10   4  15      940.40     1091.13     71.87 o
  -8   4  15      991.34      900.15     64.81 o
  -6   4  15     6048.40     5601.69    156.01 o
  -4   4  15     1677.70     1589.60     72.53 o
  -2   4  15     4296.89     4121.59    116.83 o
   0   4  15    16449.38    15740.25    267.43 o
   2   4  15       30.03      139.23     35.61 o
   4   4  15    17394.53    16731.30    242.96 o
   6   4  15      541.98      686.20     48.62 o
   8   4  15     5500.26     5716.32    119.60 o
  10   4  15      656.92      695.06     60.43 o
  12   4  15     1890.70     2080.42     84.32 o
  14   4  15      873.57     1047.69     63.00 o
  16   4  15    10986.71    11466.64    196.14 o
  18   4  15      796.33      869.12     48.80 o
  20   4  15      158.51      120.86     36.52 o
 -31   5  15     1304.83     1211.59     81.39 o
 -29   5  15       36.04       31.35     22.26 o
 -27   5  15       14.18       19.96     26.43 o
 -25   5  15     2162.49     2324.46     86.09 o
 -23   5  15     3592.28     3348.36    120.46 o
 -21   5  15      736.06      703.83     67.77 o
 -19   5  15        0.12       42.36     32.32 o
 -17   5  15     1292.10     1039.30    106.67 o
 -15   5  15    10335.37     9410.84    327.14 o
 -13   5  15      160.57      260.73     62.62 o
 -11   5  15     3039.74     3166.00    125.17 o
  -9   5  15    31635.64    29187.60    479.02 o
  -7   5  15     7986.40     7866.00    161.23 o
  -5   5  15    12926.39    12157.38    204.53 o
  -3   5  15     2299.69     2039.20     89.13 o
  -1   5  15     7215.41     7063.79    158.12 o
   1   5  15    12149.99    12259.00    222.91 o
   3   5  15     2884.34     3141.41     94.72 o
   5   5  15    45285.31    43052.71    677.66 o
   7   5  15     2761.31     2682.00     88.98 o
   9   5  15      426.11      586.80     62.96 o
  11   5  15    13834.02    13193.49    240.81 o
  13   5  15     2331.17     2316.15     74.01 o
  15   5  15     1220.03     1247.65     61.95 o
  17   5  15     1049.98     1017.68     46.29 o
  19   5  15     3316.55     3408.88    116.95 o
 -28   6  15      460.38      570.69     72.77 o
 -26   6  15    16954.78    17163.98    372.15 o
 -24   6  15     2359.60     2415.31    105.98 o
 -22   6  15    14011.25    14414.34    261.50 o
 -20   6  15      283.99      325.61     53.82 o
 -18   6  15     4859.46     4889.73    208.60 o
 -16   6  15      781.78      713.06     80.79 o
 -14   6  15      211.78      214.69     46.80 o
 -12   6  15     3980.65     3544.82    110.35 o
 -10   6  15     1250.60     1292.68     83.02 o
  -8   6  15    15306.96    14747.08    248.41 o
  -6   6  15    27545.00    25866.08    402.11 o
  -4   6  15      452.31      457.91     51.11 o
  -2   6  15     4890.43     4608.00    119.42 o
   0   6  15    16173.91    16059.99    272.08 o
   2   6  15    40865.58    38971.88    597.59 o
   4   6  15      799.96      948.86     70.95 o
   6   6  15      315.02      505.60     54.97 o
   8   6  15       15.82       31.71     34.72 o
  10   6  15      198.13      242.58     36.20 o
  12   6  15      230.84      256.03     36.76 o
  14   6  15     8467.96     8532.67    196.37 o
  16   6  15     1062.32     1001.48     77.19 o
 -27   7  15       33.02       51.01     31.51 o
 -25   7  15     1390.72     1575.17     81.05 o
 -23   7  15     9115.13     9435.37    214.83 o
 -21   7  15       34.32       31.50     36.97 o
 -19   7  15     3211.67     3329.33    138.04 o
 -17   7  15    17460.36    17058.02    326.59 o
 -15   7  15     1039.65     1123.54    110.13 o
 -13   7  15    43383.61    40844.71   1214.23 o
 -11   7  15     5205.40     4795.46    113.13 o
  -9   7  15     7119.89     6679.44    143.27 o
  -7   7  15     1186.49     1272.07     71.26 o
  -5   7  15    11504.35    12001.72    228.03 o
  -3   7  15    19867.93    19841.16    313.55 o
  -1   7  15     1091.77     1019.43     63.14 o
   1   7  15      620.18      671.49     59.21 o
   3   7  15      105.12      177.82     55.79 o
   5   7  15     1386.40     1716.62     94.13 o
   7   7  15     9678.92     9963.54    225.68 o
   9   7  15     3851.27     4123.98    127.89 o
  11   7  15      504.51      532.59     59.37 o
  13   7  15     1312.75     1474.18    102.09 o
  15   7  15       68.43       35.12     47.44 o
 -24   8  15        2.00       10.41     26.15 o
 -22   8  15     2427.79     2694.09    150.79 o
 -20   8  15       43.11       79.47     41.19 o
 -18   8  15      502.15      376.45     46.97 o
 -16   8  15     2466.21     2204.62     95.24 o
 -14   8  15        1.88       20.41     31.67 o
 -12   8  15     4338.89     4100.08    138.93 o
 -10   8  15     8778.66     7793.45    218.49 o
  -8   8  15     7512.12     6822.96    162.98 o
  -6   8  15    22007.14    20387.58    397.74 o
  -4   8  15      865.55      733.12     66.75 o
  -2   8  15     5141.39     4677.79    137.93 o
   0   8  15     1776.78     1849.29     92.81 o
   2   8  15    19348.22    19518.47    373.84 o
   4   8  15    10595.61    11281.12    233.59 o
   6   8  15     8110.51     8113.59    208.00 o
   8   8  15    18408.08    18909.12    432.40 o
  10   8  15      666.66      574.32     62.21 o
  12   8  15      409.70      363.62     73.99 o
 -19   9  15     5301.10     6150.41    192.40 o
 -17   9  15     2954.17     2613.82    292.57 o
 -15   9  15     1775.27     1526.59    141.19 o
 -13   9  15      735.68      681.59     64.98 o
 -11   9  15     4770.37     4937.26    187.46 o
  -9   9  15     7142.14     6936.32    154.78 o
  -7   9  15      386.15      313.63     40.31 o
  -5   9  15       36.04       60.15     34.63 o
  -3   9  15     7270.65     7407.10    195.55 o
  -1   9  15     2233.45     2250.16    102.34 o
   1   9  15      136.09      125.13     43.29 o
   3   9  15       97.51       77.90     47.03 o
   5   9  15    29382.61    31180.39    786.38 o
   7   9  15      118.82       86.82     48.37 o
 -14  10  15     3396.11     3578.07    153.80 o
 -12  10  15      902.93     1082.34     92.74 o
 -10  10  15     2163.21     2089.71    117.53 o
  -8  10  15      439.23      471.52     85.64 o
  -6  10  15     5509.07     5379.59    322.01 o
  -4  10  15     1141.04     1264.21    104.50 o
  -2  10  15     9185.39     9573.34    238.95 o
   0  10  15     7689.80     7924.13    200.81 o
   2  10  15        1.03        2.01     39.50 o
 -34   0  16       81.38        3.76     55.85 o
 -32   0  16    31399.78    29518.35   1098.91 o
 -30   0  16     4199.65     3789.64    229.21 o
 -28   0  16    20463.37    22839.74    697.19 o
 -26   0  16     5653.01     5822.43    174.64 o
 -24   0  16       37.17      122.76     51.33 o
 -22   0  16     6390.98     6143.12    196.50 o
 -20   0  16    11765.44    11969.38    298.19 o
 -18   0  16      963.70     1051.11     77.73 o
 -16   0  16      550.02      706.15    158.11 o
 -14   0  16     3405.02     3918.26    138.83 o
 -12   0  16    47115.95    45770.57    893.60 o
 -10   0  16     5098.64     4906.34    146.68 o
  -8   0  16    30032.26    28800.26    562.96 o
  -6   0  16     6278.71     5752.39    206.87 o
  -4   0  16     7925.95     7775.40    203.84 o
  -2   0  16    28154.19    25378.20   1203.24 o
   0   0  16      145.78      203.23     61.42 o
   2   0  16    11631.13    11162.64    279.19 o
   4   0  16       77.67      198.22     93.35 o
   6   0  16    57552.01    56874.07   1524.68 o
   8   0  16     6718.63     6481.89    262.64 o
  10   0  16     1556.21     1511.62     98.56 o
  12   0  16    18924.79    18827.88    506.45 o
  14   0  16    29906.01    31328.45    670.70 o
  16   0  16      134.88      119.43     44.41 o
  18   0  16       55.35       28.21     44.82 o
  20   0  16     1769.21     2038.46    125.27 o
 -33   1  16     2601.87     2585.77    171.55 o
 -31   1  16     4498.94     4616.44     97.68 o
 -29   1  16     6009.32     6204.79    124.36 o
 -27   1  16        0.52       -4.42     26.08 o
 -25   1  16     2575.92     2080.91     86.75 o
 -23   1  16      197.76      353.42     53.42 o
 -21   1  16    33724.46    35277.09    572.12 o
 -19   1  16      750.05      586.35     56.56 o
 -17   1  16     7206.30     7359.60    147.28 o
 -15   1  16      446.25      576.06     47.76 o
 -13   1  16    18100.47    18104.09    269.41 o
 -11   1  16      182.11      174.47     39.02 o
  -9   1  16     2133.50     2094.25     68.52 o
  -7   1  16    10036.27     9797.90    158.57 o
  -5   1  16    37791.32    34636.40    440.33 o
  -3   1  16    11788.19    11596.55    169.05 o
  -1   1  16    70176.99    66799.81   1092.78 o
   1   1  16     2346.92     2473.72     91.53 o
   3   1  16    11150.98    10808.62    206.47 o
   5   1  16      603.07      680.88     62.09 o
   7   1  16    30015.38    29939.70    482.70 o
   9   1  16    12737.57    12257.10    246.44 o
  11   1  16      474.21      550.80     57.43 o
  13   1  16      330.33      349.98     51.30 o
  15   1  16     2149.45     2033.17     86.98 o
  17   1  16     1109.73     1242.25     62.04 o
  19   1  16     9138.60     9527.87    187.55 o
 -32   2  16      710.65      665.71     97.95 o
 -30   2  16      439.63      262.43     45.23 o
 -28   2  16     1464.83     1478.60     88.34 o
 -26   2  16       14.02       27.06     31.23 o
 -24   2  16     1380.29     1533.40     79.75 o
 -22   2  16     4732.44     4555.56    137.45 o
 -20   2  16     2711.25     2948.10    121.03 o
 -18   2  16    17420.55    18299.49    381.92 o
 -16   2  16     2562.09     2366.86     86.97 o
 -14   2  16    12695.10    11859.09    200.08 o
 -12   2  16      973.92      896.82     53.83 o
 -10   2  16    40157.50    39303.25    541.09 o
  -8   2  16    13123.94    11783.84    198.43 o
  -6   2  16      274.83      289.72     35.45 o
  -4   2  16    30331.76    28172.96    384.92 o
  -2   2  16       48.90       65.71     30.35 o
   0   2  16     1061.54     1239.17     68.83 o
   2   2  16    10029.08     8891.95    161.95 o
   4   2  16     3901.12     4014.78     94.93 o
   6   2  16     4090.94     4104.55    105.33 o
   8   2  16     1130.50     1253.95    102.50 o
  10   2  16    24005.84    23003.26    359.18 o
  12   2  16     2899.17     2892.09    121.36 o
  14   2  16       52.40       88.46     36.58 o
  16   2  16     8054.04     7906.53    152.28 o
  18   2  16      114.81       96.10     29.12 o
  20   2  16      905.39      967.93     62.13 o
 -31   3  16     2669.33     2707.15    125.29 o
 -29   3  16     7541.86     7579.55    337.75 o
 -27   3  16     4517.80     3962.39    272.00 o
 -25   3  16     3174.28     3620.59    176.21 o
 -23   3  16    13793.71    13852.07    538.94 o
 -21   3  16       89.92      158.27     51.99 o
 -19   3  16     3638.22     3342.79    117.26 o
 -17   3  16    27388.28    29029.82    537.72 o
 -15   3  16    56268.43    55506.66    908.97 o
 -13   3  16    10609.62    10039.22    187.27 o
 -11   3  16     3367.13     3736.65    105.32 o
  -9   3  16     3047.94     3081.05    104.12 o
  -7   3  16    13552.43    12951.04    238.14 o
  -5   3  16     7438.38     6876.37    142.66 o
  -3   3  16    16445.32    15287.42    259.87 o
  -1   3  16      893.20      893.26     55.87 o
   1   3  16     7265.10     6879.35    141.08 o
   3   3  16     4884.23     4369.85     98.58 o
   5   3  16     5736.71     5698.49    111.18 o
   7   3  16     3048.97     3070.08     94.08 o
   9   3  16       48.07       71.30     29.58 o
  11   3  16      597.55      597.83     51.60 o
  13   3  16      578.86      538.27     50.14 o
  15   3  16     4371.71     4635.38    110.38 o
  17   3  16    27148.11    28396.69    395.74 o
  19   3  16     3586.89     3677.20    119.97 o
 -30   4  16      870.12     1030.16    110.90 o
 -28   4  16        3.66       36.05     31.32 o
 -26   4  16       46.92       49.13     24.47 o
 -24   4  16      220.50      208.23     36.84 o
 -22   4  16     1948.41     2150.45     85.13 o
 -20   4  16      171.72      202.14     47.54 o
 -18   4  16     8243.55     8598.09    183.23 o
 -16   4  16     5832.46     5369.59    136.82 o
 -14   4  16     6305.16     6738.37    176.25 o
 -12   4  16     1473.12     1439.42     94.36 o
 -10   4  16    15733.24    15898.17    276.22 o
  -8   4  16    12978.13    12096.07    238.31 o
  -6   4  16    10630.97     9609.45    184.98 o
  -4   4  16    10656.51    10168.39    209.76 o
  -2   4  16     1472.04     1394.30     80.31 o
   0   4  16      343.26      304.03     46.12 o
   2   4  16      401.44      384.82     43.37 o
   4   4  16     1369.85     1527.37     64.42 o
   6   4  16       25.92       73.62     28.81 o
   8   4  16      825.97      768.54     56.92 o
  10   4  16    22370.79    21962.29    340.58 o
  12   4  16    15787.27    15755.39    260.28 o
  14   4  16      485.16      385.56     42.35 o
  16   4  16      372.86      297.56     33.95 o
  18   4  16     1365.40     1507.61     62.23 o
 -29   5  16       44.07       25.92     24.78 o
 -27   5  16     2603.85     3184.60     92.61 o
 -25   5  16     1368.68     1560.95     76.55 o
 -23   5  16     1606.46     1617.87     81.01 o
 -21   5  16     2513.34     2718.39     91.78 o
 -19   5  16       13.85      215.59     64.58 o
 -17   5  16     2617.29     2887.98    119.15 o
 -15   5  16     5448.50     5708.28    161.76 o
 -13   5  16      151.43      318.30     59.21 o
 -11   5  16     7825.50     7291.61    184.70 o
  -9   5  16    10780.85    10048.79    211.05 o
  -7   5  16    13946.69    13581.15    238.13 o
  -5   5  16     7616.31     7105.86    182.46 o
  -3   5  16     3173.95     3045.85    108.44 o
  -1   5  16     1055.53     1019.30     68.70 o
   1   5  16     4090.80     3589.43    111.55 o
   3   5  16      466.11      529.13     50.60 o
   5   5  16     1968.90     2165.75    100.73 o
   7   5  16      303.49      462.35     47.87 o
   9   5  16    12486.24    12135.69    211.73 o
  11   5  16     5420.15     5239.11    144.66 o
  13   5  16    12397.41    12626.98    214.30 o
  15   5  16     6853.86     7151.19    141.59 o
  17   5  16     2862.04     3064.67     99.46 o
 -28   6  16     4475.98     4694.74    230.83 o
 -26   6  16     4362.24     4690.86    172.18 o
 -24   6  16      923.42      772.69     75.75 o
 -22   6  16      222.21      256.69     38.78 o
 -20   6  16        1.29        7.86     27.54 o
 -18   6  16     7527.01     7538.94    211.20 o
 -16   6  16     9984.76     9371.21    272.49 o
 -14   6  16      207.50      321.08     57.77 o
 -12   6  16     9701.01     9970.02    221.38 o
 -10   6  16       50.09       73.36     39.60 o
  -8   6  16     3903.48     3661.72    124.80 o
  -6   6  16     2445.57     2532.58     90.04 o
  -4   6  16     2503.43     2391.40     87.05 o
  -2   6  16     7252.32     7212.04    154.68 o
   0   6  16     1892.15     1888.49     79.32 o
   2   6  16     1005.64     1136.44     61.15 o
   4   6  16      749.03      975.99     67.44 o
   6   6  16      416.04      448.73     54.84 o
   8   6  16    11910.75    12256.48    218.37 o
  10   6  16       28.58       36.70     23.39 o
  12   6  16        2.01       18.49     26.64 o
  14   6  16     2712.62     2862.39    128.63 o
 -25   7  16      210.00      146.16     42.08 o
 -23   7  16      146.74      154.28     44.90 o
 -21   7  16     3678.59     3761.32    179.16 o
 -19   7  16     5986.85     5724.84    225.71 o
 -17   7  16     8325.79     8474.45    251.03 o
 -15   7  16      321.40      353.01     47.69 o
 -13   7  16       11.29       99.96     43.45 o
 -11   7  16      437.82      498.33     57.41 o
  -9   7  16     3576.18     3366.81    108.96 o
  -7   7  16      163.12      235.09     51.74 o
  -5   7  16     2657.53     2569.16     91.94 o
  -3   7  16       31.54       76.48     33.75 o
  -1   7  16    12664.38    12320.68    209.77 o
   1   7  16      569.11      707.64     63.88 o
   3   7  16      218.82      269.91     45.10 o
   5   7  16      556.68      728.34     77.56 o
   7   7  16     2852.81     2860.71    103.01 o
   9   7  16      421.72      338.27     56.11 o
  11   7  16       98.53      116.46     57.46 o
  13   7  16     1170.11     1192.60     86.19 o
 -22   8  16     4535.39     4780.01    141.89 o
 -20   8  16      558.89      501.21     61.21 o
 -18   8  16     4134.52     3788.15    202.25 o
 -16   8  16     6606.77     6896.61    248.95 o
 -14   8  16      402.84      259.47     50.96 o
 -12   8  16     2472.73     2252.41     83.74 o
 -10   8  16      445.71      388.04     44.22 o
  -8   8  16      608.57      635.11     55.89 o
  -6   8  16        4.65       35.23     28.86 o
  -4   8  16     3202.37     3264.02    112.21 o
  -2   8  16     2879.49     2896.92    104.01 o
   0   8  16     1785.15     1705.82     91.15 o
   2   8  16       73.81      137.92     48.60 o
   4   8  16     4559.08     4716.55    140.60 o
   6   8  16     1443.34     1519.65    106.39 o
   8   8  16        4.85       19.29     35.80 o
 -17   9  16     7737.46     8291.71    258.16 o
 -15   9  16       38.11       29.59     30.48 o
 -13   9  16     1264.72      843.84    178.56 o
 -11   9  16     5041.99     4922.70    122.16 o
  -9   9  16    17710.32    17984.80    392.86 o
  -7   9  16    15478.90    15734.76    392.49 o
  -5   9  16    14637.66    14972.62    389.51 o
  -3   9  16      109.48       89.05     50.67 o
  -1   9  16      923.67     1092.78     90.67 o
   1   9  16      334.50      316.28     66.26 o
   3   9  16       80.19      107.26     55.69 o
   5   9  16      189.76      134.44     50.51 o
 -31   1  17      500.00      210.59     49.76 o
 -29   1  17      208.39      118.08     33.26 o
 -27   1  17     2748.56     2746.30    109.86 o
 -25   1  17      144.85      145.67     46.69 o
 -23   1  17     3161.52     3422.94    100.06 o
 -21   1  17     8867.00     9204.00    239.41 o
 -19   1  17     2473.63     2634.09     95.01 o
 -17   1  17     6277.40     6353.42    133.61 o
 -15   1  17      463.63      501.34     45.64 o
 -13   1  17        0.20      101.37     32.97 o
 -11   1  17     7742.32     7405.15    130.64 o
  -9   1  17     1080.54     1164.70     54.96 o
  -7   1  17     1084.71     1065.17     56.69 o
  -5   1  17       24.02       67.74     29.99 o
  -3   1  17      520.26      582.99     42.54 o
  -1   1  17     9467.34     8855.54    164.66 o
   1   1  17    34035.20    33015.80    515.55 o
   3   1  17     1478.41     1485.10     80.68 o
   5   1  17     6601.13     6711.07    154.95 o
   7   1  17     1676.13     1770.68    105.94 o
   9   1  17     1314.93     1467.01     91.83 o
  11   1  17      571.34      654.52     57.95 o
  13   1  17     1818.55     1666.56    103.84 o
  15   1  17       18.74       54.39     27.47 o
  17   1  17       34.78       20.35     19.90 o
 -32   2  17     2070.31     2320.27     95.77 o
 -30   2  17     1353.03     1609.68     79.84 o
 -28   2  17       16.46       24.47     32.43 o
 -26   2  17      734.85      697.25    104.25 o
 -24   2  17    11613.52    11028.00    277.43 o
 -22   2  17        5.54       15.88     38.10 o
 -20   2  17     3861.97     4142.34    146.34 o
 -18   2  17     1596.48     1656.98     87.41 o
 -16   2  17     3257.63     3512.60    105.21 o
 -14   2  17    40256.41    39094.44    557.87 o
 -12   2  17     6437.88     6139.73    124.13 o
 -10   2  17       30.38      114.40     32.20 o
  -8   2  17     7024.53     6985.38    123.77 o
  -6   2  17    42778.24    40557.41    585.70 o
  -4   2  17    61681.57    56630.96    800.23 o
  -2   2  17    11042.07    10443.47    183.14 o
   0   2  17     6674.83     6174.81    125.80 o
   2   2  17     4176.24     4028.80    100.61 o
   4   2  17       84.03      110.86     43.04 o
   6   2  17      629.40      749.56     65.06 o
   8   2  17      176.11      282.56     41.51 o
  10   2  17     7074.42     7249.45    139.18 o
  12   2  17     1147.19     1136.13     82.15 o
  14   2  17     8642.05     8816.87    185.72 o
  16   2  17     5384.70     5960.60    147.47 o
  18   2  17      349.66      233.93     41.15 o
 -31   3  17     2234.60     2274.05     86.28 o
 -29   3  17      591.09      377.99     47.31 o
 -27   3  17       29.86       41.24     26.29 o
 -25   3  17      851.00      853.07     89.11 o
 -23   3  17       14.66       80.41     34.59 o
 -21   3  17     4635.01     4826.66    126.97 o
 -19   3  17      924.41      944.54     77.84 o
 -17   3  17      553.86      569.41     62.11 o
 -15   3  17     1001.74     1102.89     76.56 o
 -13   3  17    14471.77    14656.22    242.91 o
 -11   3  17    20815.06    20298.29    340.71 o
  -9   3  17     3061.70     2780.40    106.16 o
  -7   3  17      993.76     1083.59     77.97 o
  -5   3  17    23845.90    22912.98    339.35 o
  -3   3  17    13096.83    12569.20    220.00 o
  -1   3  17      155.21      259.07     41.90 o
   1   3  17      410.70      444.93     46.67 o
   3   3  17     4932.81     4952.12    108.45 o
   5   3  17      386.43      428.00     38.38 o
   7   3  17      174.97      120.88     31.65 o
   9   3  17     1205.15     1297.35     60.77 o
  11   3  17     1079.21     1251.03     59.08 o
  13   3  17      259.63      251.43     34.03 o
  15   3  17     1505.18     1374.41     59.83 o
  17   3  17     3853.72     3594.74     88.99 o
 -30   4  17     1225.19     1163.64     61.99 o
 -28   4  17     4106.16     3958.93    103.25 o
 -26   4  17      436.99      323.26     34.49 o
 -24   4  17     2418.81     3005.82     93.30 o
 -22   4  17     4147.89     4165.11    123.57 o
 -20   4  17       65.45      101.29     51.00 o
 -18   4  17     5995.82     6063.16    144.10 o
 -16   4  17     1210.48     1376.82    116.99 o
 -14   4  17      851.28      796.05     81.14 o
 -12   4  17     2056.43     2006.65    104.06 o
 -10   4  17     2753.31     3014.24    108.98 o
  -8   4  17       67.32      110.01     42.10 o
  -6   4  17       39.63      123.14     42.05 o
  -4   4  17        7.66       26.03     39.76 o
  -2   4  17      725.92      862.79     68.89 o
   0   4  17      356.93      391.85     54.14 o
   2   4  17    10513.49    10833.73    199.72 o
   4   4  17     4884.07     4744.48    112.06 o
   6   4  17    21284.36    20243.68    285.74 o
   8   4  17     3381.12     3418.95     99.95 o
  10   4  17        1.76       32.42     28.00 o
  12   4  17        1.73       20.93     24.28 o
  14   4  17        3.22       17.89     22.66 o
  16   4  17     1178.98     1336.38     70.19 o
 -29   5  17        4.35      -17.18     51.98 o
 -27   5  17     3918.06     4543.10    111.68 o
 -25   5  17      527.98      374.63     36.64 o
 -23   5  17      706.78      527.02     46.82 o
 -21   5  17     3019.05     2915.88     97.95 o
 -19   5  17     8969.47    10046.35    230.15 o
 -17   5  17    19806.98    20218.11    373.31 o
 -15   5  17     4638.19     4538.52    144.37 o
 -13   5  17      421.69      489.57     66.43 o
 -11   5  17     2047.37     1785.01     93.61 o
  -9   5  17     4458.80     4199.18    193.95 o
  -7   5  17       20.32       64.63     36.03 o
  -5   5  17     3795.53     4040.67    139.58 o
  -3   5  17    23415.76    22328.10    384.10 o
  -1   5  17    13044.35    12794.30    235.76 o
   1   5  17     8994.12     8943.78    170.54 o
   3   5  17    26738.85    25717.40    403.43 o
   5   5  17       32.92       57.03     35.99 o
   7   5  17     3768.98     3552.31    119.87 o
   9   5  17      384.85      367.25     45.30 o
  11   5  17     7933.88     7982.16    188.77 o
  13   5  17       51.52       35.53     27.61 o
  15   5  17      436.38      496.59    147.46 o
 -26   6  17      511.11      573.52     66.11 o
 -24   6  17      252.03      285.55     40.18 o
 -22   6  17      236.82      265.42     39.94 o
 -20   6  17    13965.24    14704.99    318.02 o
 -18   6  17     7377.88     7454.39    177.01 o
 -16   6  17     4417.98     5442.82    158.58 o
 -14   6  17      920.05     1022.87     76.19 o
 -12   6  17     2496.02     2600.10    118.48 o
 -10   6  17     1659.49     1506.40     82.33 o
  -8   6  17      289.07      408.86     68.47 o
  -6   6  17      696.39      783.35     63.93 o
  -4   6  17      120.96      184.33     45.51 o
  -2   6  17       60.88      111.34     38.56 o
   0   6  17    27657.61    27214.30    413.53 o
   2   6  17     4835.81     4503.41    117.42 o
   4   6  17      898.42      974.39     64.43 o
   6   6  17        0.06       24.15     32.84 o
   8   6  17    27883.96    29082.87    458.34 o
  10   6  17     7735.58     8232.71    158.39 o
  12   6  17     3712.56     4150.90    157.05 o
 -23   7  17     3195.38     3800.72    130.07 o
 -21   7  17      194.14      192.53     35.45 o
 -19   7  17        4.89       20.23     24.00 o
 -17   7  17     3595.86     3633.20    111.56 o
 -15   7  17       20.99       66.15     39.86 o
 -13   7  17      322.91      194.96     46.00 o
 -11   7  17     5584.68     5534.57    142.24 o
  -9   7  17     5413.50     5555.83    164.21 o
  -7   7  17     4187.62     4557.30    134.50 o
  -5   7  17     8277.88     7789.70    166.83 o
  -3   7  17      543.49      516.47     45.91 o
  -1   7  17     3927.84     4274.26    102.46 o
   1   7  17      936.41      910.92     61.19 o
   3   7  17      304.50      249.73     56.62 o
   5   7  17     7557.51     8143.77    187.15 o
   7   7  17     8314.21     8980.20    211.26 o
   9   7  17     1961.66     2095.78    108.10 o
 -20   8  17    15714.55    17103.71    597.49 o
 -18   8  17     3409.53     3116.66    175.36 o
 -16   8  17     8403.28     9411.99    258.81 o
 -14   8  17     4325.19     4334.83    125.59 o
 -12   8  17     1975.64     1626.74     80.96 o
 -10   8  17      638.87      609.37     56.86 o
  -8   8  17     1970.12     2138.85     89.08 o
  -6   8  17     4146.62     4104.11    120.92 o
  -4   8  17     6089.54     5886.04    151.77 o
  -2   8  17     4841.88     5267.69    142.28 o
   0   8  17    26615.29    27766.39    478.72 o
   2   8  17     4680.47     4586.55    144.09 o
   4   8  17     2588.93     2918.41    106.62 o
   6   8  17      196.52      130.21     40.76 o
 -13   9  17     5288.09     5586.45    322.43 o
 -11   9  17     2677.98     2747.03    128.59 o
  -9   9  17     5469.20     5495.47    179.53 o
  -7   9  17      147.46      155.24     62.09 o
  -5   9  17     6612.03     7283.73    278.15 o
  -3   9  17    12918.40    13501.06    481.30 o
  -1   9  17      200.75      212.98     66.21 o
 -30   0  18      125.44       10.76     42.03 o
 -28   0  18     8067.74     7769.00    251.87 o
 -26   0  18     4678.25     4654.41    132.77 o
 -24   0  18     5827.38     5693.64    260.73 o
 -22   0  18     5410.38     6082.90    231.19 o
 -20   0  18    37012.74    37983.08    869.64 o
 -18   0  18      158.64      449.17     73.76 o
 -16   0  18    16719.86    16141.18    419.46 o
 -14   0  18        1.16       18.34     48.92 o
 -12   0  18      848.40      934.94     97.87 o
 -10   0  18      827.95      984.35     93.71 o
  -8   0  18    75060.49    70143.80   1460.70 o
  -6   0  18     1268.94     1113.68     83.49 o
  -4   0  18      515.27      539.30     62.24 o
  -2   0  18     1218.95     1182.88     82.71 o
   0   0  18    12890.11    12178.05    427.69 o
   2   0  18     2150.32     1943.54    179.71 o
   4   0  18       39.95       58.59     67.14 o
   6   0  18      134.98      199.74    109.39 o
   8   0  18     1334.84     1534.47    129.12 o
  10   0  18     6983.82     7572.33    310.08 o
  12   0  18    45096.54    46457.50   1158.17 o
  14   0  18    20705.48    20577.78    792.44 o
  16   0  18     2068.55     2227.07    151.39 o
 -31   1  18      561.59      598.41     83.46 o
 -29   1  18      995.03     1219.41     56.07 o
 -27   1  18     2245.24     2107.60     96.46 o
 -25   1  18     4226.24     4574.17    137.53 o
 -23   1  18     2417.15     2799.37     97.57 o
 -21   1  18     1308.65     1048.81     63.92 o
 -19   1  18     5534.10     5104.13    136.47 o
 -17   1  18      915.30     1045.69     67.57 o
 -15   1  18    35115.62    36984.67    544.78 o
 -13   1  18    25119.64    23294.13    327.56 o
 -11   1  18     3801.99     3590.25    104.87 o
  -9   1  18      782.90      899.04     57.62 o
  -7   1  18    10114.42    10156.79    177.74 o
  -5   1  18      251.24      242.30     35.88 o
  -3   1  18     1198.81     1162.95     59.52 o
  -1   1  18     2012.81     2081.87     80.81 o
   1   1  18     7419.61     7160.58    151.33 o
   3   1  18        4.31       15.48     31.96 o
   5   1  18    31624.78    30090.32    572.82 o
   7   1  18     7895.93     7901.66    207.32 o
   9   1  18      586.60      685.58     71.00 o
  11   1  18       41.06       53.29     40.52 o
  13   1  18     5896.49     5647.25    152.99 o
  15   1  18      832.26      880.60     50.10 o
 -30   2  18     2432.27     2411.69     90.26 o
 -28   2  18     1108.35     1116.29    142.02 o
 -26   2  18    19040.00    20176.40    362.54 o
 -24   2  18     2251.91     2531.37     90.05 o
 -22   2  18     2134.76     1740.03    198.73 o
 -20   2  18      211.62      287.41     60.58 o
 -18   2  18    10631.54    11463.63    217.06 o
 -16   2  18    13712.66    12938.80    216.54 o
 -14   2  18     1864.07     1844.71     76.29 o
 -12   2  18      876.68      952.70     50.61 o
 -10   2  18     9565.79     8405.23    139.89 o
  -8   2  18      598.22      692.80     49.83 o
  -6   2  18    11895.54    10962.05    190.61 o
  -4   2  18      846.13     1279.10     81.31 o
  -2   2  18     8048.14     7161.35    144.95 o
   0   2  18     2596.76     2282.61     87.05 o
   2   2  18    10889.23    10434.86    188.03 o
   4   2  18     8014.81     7181.39    160.53 o
   6   2  18     2984.46     2735.40     94.56 o
   8   2  18      303.52      360.05     46.27 o
  10   2  18     2430.53     2433.58     86.58 o
  12   2  18    11225.14    11647.44    242.44 o
  14   2  18      129.54      104.97     32.47 o
  16   2  18      696.59      789.05     68.33 o
 -29   3  18     1274.04     1326.24     70.51 o
 -27   3  18     9413.36     8424.43    243.13 o
 -25   3  18     5228.41     5282.68    273.15 o
 -23   3  18     1936.95     2074.69     91.11 o
 -21   3  18      629.24      458.45     52.15 o
 -19   3  18      624.97      902.15     70.74 o
 -17   3  18     1738.93     1831.57     85.72 o
 -15   3  18     2390.44     2529.59    104.31 o
 -13   3  18      722.34      921.04     65.44 o
 -11   3  18       16.55       85.43     43.48 o
  -9   3  18       16.64      186.06     52.08 o
  -7   3  18      318.04      373.47     50.64 o
  -5   3  18     8163.82     6795.87    195.26 o
  -3   3  18     8244.64     7784.03    168.87 o
  -1   3  18     4960.97     4838.82    120.34 o
   1   3  18     6150.27     5769.48    119.05 o
   3   3  18    20428.66    19057.67    325.57 o
   5   3  18     8832.22     8645.49    162.99 o
   7   3  18    15314.35    15468.73    230.51 o
   9   3  18    22999.09    24103.15    421.01 o
  11   3  18      264.91      242.46     31.52 o
  13   3  18     2505.57     2809.09     85.71 o
  15   3  18     2021.72     2245.60     78.03 o
 -28   4  18      218.74      337.85     75.21 o
 -26   4  18     6607.60     7160.45    212.29 o
 -24   4  18      204.82      197.62     37.25 o
 -22   4  18      135.91      134.88     37.49 o
 -20   4  18      259.41      215.98     42.51 o
 -18   4  18      482.88      690.90     57.52 o
 -16   4  18      701.32      582.40     68.24 o
 -14   4  18      184.97      252.70     56.49 o
 -12   4  18     6782.24     6995.84    175.12 o
 -10   4  18    20215.63    19160.79    340.15 o
  -8   4  18     1768.94     1824.95     82.04 o
  -6   4  18     6020.75     5749.00    157.43 o
  -4   4  18     3563.43     3608.04    114.91 o
  -2   4  18    10873.49    10755.01    216.10 o
   0   4  18     2794.56     2645.79     97.82 o
   2   4  18     7621.34     7583.30    171.17 o
   4   4  18       23.18       61.75     27.98 o
   6   4  18     3477.27     3430.81     79.03 o
   8   4  18       24.47       47.69     28.16 o
  10   4  18     4238.91     4201.63     95.02 o
  12   4  18     1786.00     1942.07     53.75 o
  14   4  18      949.05     1089.97     63.78 o
 -27   5  18     3181.09     2980.48    312.55 o
 -25   5  18       30.81        7.83     17.46 o
 -23   5  18      469.48      289.27     37.88 o
 -21   5  18      310.36      408.73     57.66 o
 -19   5  18     4022.25     4130.12    137.03 o
 -17   5  18     2187.55     2290.34    106.46 o
 -15   5  18     4506.02     4934.05    154.80 o
 -13   5  18      845.02      786.43     84.36 o
 -11   5  18     1064.52     1116.36     82.55 o
  -9   5  18    32271.93    29741.70    744.92 o
  -7   5  18     5334.70     4667.57    140.97 o
  -5   5  18      580.58      725.33     66.35 o
  -3   5  18     2117.28     1974.15     94.67 o
  -1   5  18    12475.04    12905.80    241.60 o
   1   5  18    13771.75    12801.62    240.66 o
   3   5  18      169.95      176.52     35.89 o
   5   5  18      438.07      498.43     50.82 o
   7   5  18       14.70       23.46     20.84 o
   9   5  18      175.09      140.86     32.71 o
  11   5  18     8280.24     9327.99    165.08 o
 -24   6  18      567.77      286.25     88.84 o
 -22   6  18      333.66      221.33     40.05 o
 -20   6  18     2185.16     2645.70     98.60 o
 -18   6  18     1312.61     1296.50     80.60 o
 -16   6  18     3698.42     4081.89    137.61 o
 -14   6  18     9254.75     9816.77    217.23 o
 -12   6  18      453.65      388.33     58.15 o
 -10   6  18       90.00      131.25     41.17 o
  -8   6  18     1121.88     1007.13     79.14 o
  -6   6  18     2065.54     2298.64     90.75 o
  -4   6  18     1103.34     1154.39     72.00 o
  -2   6  18     1140.25     1194.08     72.70 o
   0   6  18     1259.41     1319.14     68.34 o
   2   6  18     1105.50     1070.21     53.63 o
   4   6  18     2516.80     2513.62    105.89 o
   6   6  18     8967.17     9857.07    172.79 o
   8   6  18     9266.40     9849.40    177.40 o
  10   6  18     5087.22     5404.66    174.93 o
 -21   7  18      108.74      124.03     48.23 o
 -19   7  18      631.99      623.56     57.77 o
 -17   7  18       51.53       42.23     33.38 o
 -15   7  18     1188.37     1484.66     79.90 o
 -13   7  18      858.01      799.20     71.48 o
 -11   7  18      250.37      275.24     56.77 o
  -9   7  18     1041.87     1113.63     76.43 o
  -7   7  18       10.05        8.92     33.55 o
  -5   7  18      226.47      162.14     40.07 o
  -3   7  18        6.05       32.63     26.03 o
  -1   7  18      503.91      334.26     38.44 o
   1   7  18      836.67      946.75     55.56 o
   3   7  18     1582.01     1358.55     61.52 o
   5   7  18     1786.77     1988.99     76.85 o
   7   7  18      533.29      502.80     76.75 o
 -16   8  18       12.71       18.06     38.36 o
 -14   8  18     4927.76     5071.01    134.36 o
 -12   8  18     1262.03     1446.45     71.50 o
 -10   8  18       18.24       12.08     27.09 o
  -8   8  18     1662.71     1700.32     87.43 o
  -6   8  18       42.23       48.62     33.01 o
  -4   8  18     2396.43     2111.66    131.51 o
  -2   8  18      778.66      904.78     98.84 o
   0   8  18     2361.67     2458.92    122.80 o
   2   8  18      771.85      799.99     89.19 o
 -29   1  19     1832.57     1687.89    148.92 o
 -27   1  19      342.12      258.94     42.39 o
 -25   1  19        6.98        9.63     30.88 o
 -23   1  19      496.68      703.51     51.16 o
 -21   1  19      305.97      374.48     45.45 o
 -19   1  19     2327.77     2511.34     76.37 o
 -17   1  19      422.72      524.01     60.72 o
 -15   1  19     2106.87     2294.09     86.57 o
 -13   1  19      117.76      194.05     43.89 o
 -11   1  19     5006.08     5142.91    142.08 o
  -9   1  19    12390.60    11643.22    205.96 o
  -7   1  19      670.55      704.70     46.46 o
  -5   1  19      350.52      338.53     42.60 o
  -3   1  19     1152.79     1206.22     59.79 o
  -1   1  19    15990.98    15147.74    261.96 o
   1   1  19     3869.01     3770.85    111.34 o
   3   1  19     3486.19     3580.79    131.46 o
   5   1  19       89.57      139.78     49.22 o
   7   1  19     4494.23     4611.31    140.36 o
   9   1  19    11602.15    11691.86    233.46 o
  11   1  19     5157.85     5356.25    301.41 o
  13   1  19     4400.77     4562.54    133.49 o
 -28   2  19     8484.46     8071.17    233.40 o
 -26   2  19    10982.68    10602.26    351.40 o
 -24   2  19    12699.92    14094.88    242.48 o
 -22   2  19    11227.72    12313.20    230.40 o
 -20   2  19     2590.69     2786.56    100.57 o
 -18   2  19     3752.24     3668.80    102.47 o
 -16   2  19     8017.13     8150.21    149.43 o
 -14   2  19    12693.15    12935.79    212.48 o
 -12   2  19      172.79      267.38     39.30 o
 -10   2  19      648.94      899.96     58.50 o
  -8   2  19    12061.61    11560.19    226.92 o
  -6   2  19     9204.98     9019.53    201.40 o
  -4   2  19     8646.33     9039.73    204.73 o
  -2   2  19     1488.16     1384.33     67.17 o
   0   2  19      896.84      837.95     55.17 o
   2   2  19     6874.64     6707.79    162.84 o
   4   2  19     1859.45     1935.11     78.96 o
   6   2  19     1696.25     1801.31     85.29 o
   8   2  19      752.47      819.29     69.96 o
  10   2  19     2979.87     2909.16     97.58 o
  12   2  19        3.72       23.78     35.59 o
 -27   3  19      122.92      109.81     31.39 o
 -25   3  19     3767.33     3905.35     97.24 o
 -23   3  19     5851.19     5997.00    143.99 o
 -21   3  19      688.02      892.98     56.78 o
 -19   3  19       67.77       93.43     43.88 o
 -17   3  19      482.11      659.85     57.72 o
 -15   3  19     1208.95     1190.51     67.20 o
 -13   3  19       21.78       80.59     36.17 o
 -11   3  19       29.54       61.69     36.31 o
  -9   3  19       64.14      120.08     42.16 o
  -7   3  19        4.16       29.99     31.67 o
  -5   3  19    17674.03    17032.77    319.31 o
  -3   3  19     1291.98     1077.48     69.86 o
  -1   3  19       29.24       81.28     32.93 o
   1   3  19     4568.36     4403.87    108.16 o
   3   3  19    12002.94    12532.43    190.28 o
   5   3  19     1767.35     1714.52     74.99 o
   7   3  19     1315.18     1482.79     73.31 o
   9   3  19      809.06      870.47     45.60 o
  11   3  19      272.67      322.84     56.11 o
 -26   4  19        6.26      -24.77     24.77 o
 -24   4  19     1441.86     1485.26     84.03 o
 -22   4  19       49.20       71.57     31.69 o
 -20   4  19       18.40       48.52     29.84 o
 -18   4  19     1033.01      970.34     76.11 o
 -16   4  19       24.32        5.47     40.25 o
 -14   4  19     3981.17     3792.39    134.40 o
 -12   4  19     1045.82     1137.15     60.59 o
 -10   4  19     1162.73      961.86     63.82 o
  -8   4  19      427.42      339.29     50.64 o
  -6   4  19    10512.93     9982.94    269.62 o
  -4   4  19    10601.01     9236.26    192.75 o
  -2   4  19     4216.75     4173.94    120.45 o
   0   4  19     8565.93     8505.04    184.02 o
   2   4  19     5418.15     5402.35    133.43 o
   4   4  19      115.33      109.07     27.73 o
   6   4  19     2463.43     2322.43     74.99 o
   8   4  19     5186.22     5263.89    153.44 o
  10   4  19     7861.59     7451.87    241.95 o
 -25   5  19     7028.84     7526.32    215.94 o
 -23   5  19      334.69      234.06     43.76 o
 -21   5  19     5333.72     6553.05    154.28 o
 -19   5  19     3276.37     3254.85    113.60 o
 -17   5  19        7.78       27.76     41.10 o
 -15   5  19      722.28      646.08     74.92 o
 -13   5  19     9595.21    10308.46    231.43 o
 -11   5  19    24200.26    23434.43    422.93 o
  -9   5  19     7667.56     7023.29    259.97 o
  -7   5  19     1032.02     1162.75     68.20 o
  -5   5  19    10625.78    10485.46    219.17 o
  -3   5  19     3568.99     3765.40    113.67 o
  -1   5  19        1.74       17.68     31.55 o
   1   5  19     1764.23     1535.54     76.12 o
   3   5  19      399.59      348.85     48.49 o
   5   5  19      116.77      122.10     33.51 o
   7   5  19     2606.09     2738.16    104.35 o
   9   5  19     2658.10     2680.69    104.62 o
 -22   6  19     1024.71     1025.90    157.52 o
 -20   6  19      286.01      193.52     41.39 o
 -18   6  19     2909.57     3483.60    118.33 o
 -16   6  19      291.30      200.81     50.01 o
 -14   6  19    14501.07    15224.94    294.11 o
 -12   6  19     3007.95     3024.14    119.39 o
 -10   6  19    16957.62    17875.74    355.37 o
  -8   6  19     7533.36     7360.70    204.86 o
  -6   6  19      691.62      783.57     65.27 o
  -4   6  19     5075.57     4948.04    126.67 o
  -2   6  19     2999.78     3294.06    114.31 o
   0   6  19      832.78      929.04     57.01 o
   2   6  19     2867.80     2622.68    137.01 o
   4   6  19     1285.46     1186.94     64.81 o
   6   6  19     4322.30     4640.14    159.49 o
 -19   7  19     4316.84     4493.04    167.05 o
 -17   7  19     1269.30     1384.23     75.37 o
 -15   7  19        0.72       27.66     33.23 o
 -13   7  19      265.86      304.63     52.68 o
 -11   7  19     4473.76     4535.58    131.01 o
  -9   7  19       23.07        9.96     35.62 o
  -7   7  19     5797.21     5637.65    159.48 o
  -5   7  19     8778.02     8951.00    194.49 o
  -3   7  19    22024.00    23512.29    377.17 o
  -1   7  19     2816.50     2732.62     90.39 o
   1   7  19      275.40      169.80     48.68 o
   3   7  19        7.54       43.47     32.77 o
 -10   8  19     6111.48     6958.27    188.41 o
  -8   8  19    14109.20    15822.46    367.24 o
  -6   8  19      786.95      861.97     87.94 o
 -28   0  20        7.92       15.41     53.75 o
 -26   0  20     3456.59     4358.49    299.71 o
 -24   0  20      133.63      174.42     49.20 o
 -22   0  20     3650.34     3905.46    161.67 o
 -20   0  20      389.90      237.33     50.04 o
 -18   0  20     8634.40     9213.00    242.98 o
 -16   0  20      202.24      214.99     66.38 o
 -14   0  20     5399.86     6217.14    255.81 o
 -12   0  20      592.83      894.52     84.93 o
 -10   0  20    20342.65    19915.97    447.79 o
  -8   0  20     9485.92     9172.89    221.75 o
  -6   0  20     1235.57     1215.79     79.43 o
  -4   0  20     7496.78     6430.99    180.31 o
  -2   0  20    36637.90    37828.22    995.22 o
   0   0  20    23621.94    24228.38    657.28 o
   2   0  20    21353.15    21955.58    576.64 o
   4   0  20    32031.63    33219.55   1799.58 o
   6   0  20      442.64      496.12     86.30 o
   8   0  20      100.01       68.20     61.85 o
  10   0  20       74.38       83.14     47.17 o
 -27   1  20     1761.92     1289.47     87.94 o
 -25   1  20     1573.01     1436.35     59.17 o
 -23   1  20     1531.45     1912.17     80.82 o
 -21   1  20     2035.27     1796.67     93.97 o
 -19   1  20     1028.97     1075.70     57.00 o
 -17   1  20     3807.03     4319.30    162.09 o
 -15   1  20     6886.79     6420.50    145.76 o
 -13   1  20       19.43       70.50     34.20 o
 -11   1  20       78.88      134.46     38.29 o
  -9   1  20    21962.75    23186.08    364.34 o
  -7   1  20    12692.99    11718.92    212.24 o
  -5   1  20     1033.24      768.58     51.66 o
  -3   1  20     6885.04     7207.03    153.81 o
  -1   1  20     1537.26     1742.36     66.97 o
   1   1  20     5999.46     6099.35    138.32 o
   3   1  20        8.65       93.29     44.03 o
   5   1  20     4160.69     4054.45    147.92 o
   7   1  20       84.28       70.89     40.51 o
   9   1  20     4963.23     5595.54    137.16 o
  11   1  20     1568.63     1580.43     78.48 o
 -26   2  20     2511.97     2723.65     81.05 o
 -24   2  20     4584.83     4144.26    111.20 o
 -22   2  20      855.54      895.96     60.37 o
 -20   2  20     9624.88    11347.37    230.00 o
 -18   2  20     2283.94     2126.54     84.92 o
 -16   2  20     2498.35     2700.43     88.79 o
 -14   2  20     8517.64     8656.96    267.05 o
 -12   2  20     7335.92     8126.33    218.58 o
 -10   2  20     7781.13     6730.01    191.54 o
  -8   2  20      576.18      490.37     48.94 o
  -6   2  20    13345.70    13350.20    228.28 o
  -4   2  20     5656.00     4862.35    128.12 o
  -2   2  20      344.73      353.96     45.50 o
   0   2  20     2774.07     2703.21     90.26 o
   2   2  20     1855.00     1978.36     82.65 o
   4   2  20     3852.72     3670.27     97.21 o
   6   2  20     1702.39     1941.86     83.08 o
   8   2  20     1227.22     1179.83     69.70 o
  10   2  20      754.95     1337.20    180.53 o
 -25   3  20       13.10       46.65     24.29 o
 -23   3  20     6820.16     8010.97    158.35 o
 -21   3  20      579.58      533.82     51.95 o
 -19   3  20      200.20      246.43     41.08 o
 -17   3  20     2296.73     2233.73    116.50 o
 -15   3  20     7243.72     8044.41    194.36 o
 -13   3  20    28315.99    27306.95    433.11 o
 -11   3  20       28.41       63.71     37.12 o
  -9   3  20     3844.33     4168.26    126.84 o
  -7   3  20      250.74      227.37     40.58 o
  -5   3  20    13964.63    13614.79    263.46 o
  -3   3  20       27.10       38.11     37.73 o
  -1   3  20     9035.96     8735.50    292.07 o
   1   3  20     6307.94     6220.78    171.76 o
   3   3  20    11325.00    10696.93    238.39 o
   5   3  20    11063.87    11617.95    207.41 o
   7   3  20    13047.75    13377.36    332.95 o
   9   3  20      101.09      125.25     43.70 o
 -24   4  20     3627.92     3297.19     95.85 o
 -22   4  20     3268.29     3475.88    110.65 o
 -20   4  20     9009.50    10984.49    204.59 o
 -18   4  20     1574.25     1447.00     79.27 o
 -16   4  20      808.85      900.18     70.31 o
 -14   4  20      722.70      639.27     62.70 o
 -12   4  20     2962.39     3035.53    169.44 o
 -10   4  20     1139.74     1088.48     70.16 o
  -8   4  20      595.70      714.06     61.24 o
  -6   4  20      268.74      233.30     45.89 o
  -4   4  20     8467.81     8150.52    180.04 o
  -2   4  20      587.13      640.04     62.07 o
   0   4  20    12534.77    12944.52    236.41 o
   2   4  20     1528.62     1437.54     66.27 o
   4   4  20     6961.47     6953.31    163.21 o
   6   4  20     1234.27     1265.29     85.04 o
   8   4  20      849.61     1054.92     92.64 o
 -21   5  20     6585.88     7054.47    141.41 o
 -19   5  20     2693.87     2956.66     98.08 o
 -17   5  20      987.46     1258.81     75.74 o
 -15   5  20        0.10       10.36     32.17 o
 -13   5  20     3173.78     3336.74    123.29 o
 -11   5  20      197.50      277.05     58.17 o
  -9   5  20       59.14       37.82     28.24 o
  -7   5  20     1219.43     1128.13     64.52 o
  -5   5  20       22.15       55.06     35.41 o
  -3   5  20     3337.40     3811.40    110.62 o
  -1   5  20    18796.08    18984.46    364.13 o
   1   5  20     3247.79     3381.32    103.07 o
   3   5  20      363.63      452.38     49.78 o
   5   5  20      442.15      493.39     75.03 o
 -18   6  20      726.70      968.09     67.21 o
 -16   6  20     2047.03     2291.34    105.26 o
 -14   6  20     1257.20     1105.83     83.06 o
 -12   6  20     2500.86     2845.08    113.12 o
 -10   6  20       35.15       11.15     37.38 o
  -8   6  20     1525.81     1720.43     96.08 o
  -6   6  20       72.35       52.31     30.65 o
  -4   6  20     1568.81     1607.00     77.46 o
  -2   6  20    10246.20    11013.15    190.68 o
   0   6  20      837.50      887.71     65.68 o
   2   6  20     1362.93     1572.96     71.45 o
 -13   7  20      342.71      277.74     58.26 o
 -11   7  20      229.65      244.80     50.75 o
  -9   7  20      880.79     1054.15     67.88 o
  -7   7  20     1572.66     1573.10     76.70 o
  -5   7  20      546.79      427.78     74.85 o
  -3   7  20      702.04     1039.06    131.31 o
 -25   1  21      984.84      668.90    254.27 o
 -23   1  21       54.27       59.03     42.22 o
 -21   1  21      133.24       83.85     39.99 o
 -19   1  21      588.70      502.98     39.05 o
 -17   1  21       10.68       20.82     26.66 o
 -15   1  21     2107.53     2308.32     86.67 o
 -13   1  21     8996.46     9494.80    312.82 o
 -11   1  21    12491.55    13428.70    297.67 o
  -9   1  21    13742.67    13322.95    242.06 o
  -7   1  21        4.91       46.88     30.09 o
  -5   1  21        0.63       38.30     23.24 o
  -3   1  21      515.38      625.33     44.54 o
  -1   1  21     4468.50     4279.74    113.06 o
   1   1  21      495.30      325.91     60.06 o
   3   1  21     1317.50     1541.08     83.17 o
   5   1  21      651.86      688.64     60.67 o
   7   1  21     4283.52     4587.40    120.54 o
 -24   2  21        6.21      -42.48     45.61 o
 -22   2  21     2597.36     2583.65    104.41 o
 -20   2  21     5064.45     5215.11    117.39 o
 -18   2  21     5295.24     6069.95    143.71 o
 -16   2  21    12575.38    13397.26    239.15 o
 -14   2  21     1426.58     1408.29    120.44 o
 -12   2  21     3391.87     3074.58    160.04 o
 -10   2  21      898.17      878.11     77.35 o
  -8   2  21      468.40      448.62     44.30 o
  -6   2  21     7196.29     6894.27    152.74 o
  -4   2  21     3144.89     3147.89    111.79 o
  -2   2  21        6.34       61.24     25.77 o
   0   2  21       65.78       60.92     27.79 o
   2   2  21     7605.29     7696.24    173.44 o
   4   2  21     6602.97     6926.47    152.34 o
   6   2  21     2033.65     2100.44     75.70 o
 -23   3  21       24.97       42.55     31.56 o
 -21   3  21        7.38        3.75     22.31 o
 -19   3  21     4893.92     5239.16    114.82 o
 -17   3  21     3714.10     3894.87    137.39 o
 -15   3  21      525.90      726.24     68.93 o
 -13   3  21      188.92      173.64     34.57 o
 -11   3  21      764.21     1029.35     62.12 o
  -9   3  21     1961.84     1987.10     76.55 o
  -7   3  21     3844.30     3995.03    110.24 o
  -5   3  21     1745.43     1574.17     97.71 o
  -3   3  21     1932.63     1995.87     98.14 o
  -1   3  21     1387.79     1349.77     76.64 o
   1   3  21     2227.21     1855.54     95.88 o
   3   3  21     2216.88     2026.90     87.37 o
   5   3  21      140.94       77.48     37.90 o
 -22   4  21     1104.04     1136.85     92.19 o
 -20   4  21      128.84       67.05     46.50 o
 -18   4  21      551.65      594.09     67.49 o
 -16   4  21      584.39      604.72     64.34 o
 -14   4  21     3448.09     3672.76    219.59 o
 -12   4  21    10430.78     9385.22    357.22 o
 -10   4  21    11468.47    11460.17    365.53 o
  -8   4  21     8817.48     8971.86    259.50 o
  -6   4  21      616.65      460.43     59.68 o
  -4   4  21     2759.99     2677.69     87.60 o
  -2   4  21        0.11      -12.58     32.54 o
   0   4  21     4989.29     5211.42    108.35 o
   2   4  21     2267.36     2460.01    102.50 o
   4   4  21     5722.40     6421.31    170.05 o
 -19   5  21     5823.75     6369.74    159.02 o
 -17   5  21      287.57      200.71     49.59 o
 -15   5  21     1049.91     1341.05     84.30 o
 -13   5  21     3244.97     3434.10    126.98 o
 -11   5  21      388.08      297.33     54.75 o
  -9   5  21      650.55      600.89     54.91 o
  -7   5  21        9.82       12.83     27.44 o
  -5   5  21      572.60      639.90     56.38 o
  -3   5  21     1690.55     1640.54     72.75 o
  -1   5  21      495.16      341.32     42.02 o
   1   5  21     1303.26     1429.98    103.18 o
 -12   6  21      517.32      340.32     58.53 o
 -10   6  21     3300.71     3773.85    117.87 o
  -8   6  21     4502.11     5177.42    142.74 o
  -6   6  21     4506.75     4691.34    129.73 o
  -4   6  21     2811.20     3136.53    108.67 o
 -22   0  22     4260.56     4186.37    305.77 o
 -20   0  22     8732.66    10062.15    392.76 o
 -18   0  22    22892.07    24158.05    510.58 o
 -16   0  22     3553.18     4391.42    158.01 o
 -14   0  22      437.21      300.84     58.72 o
 -12   0  22      138.86      178.08     48.81 o
 -10   0  22     9940.69    10725.60    383.10 o
  -8   0  22     5098.38     4576.95    156.49 o
  -6   0  22     4487.46     4801.61    169.18 o
  -4   0  22     8639.27     9257.25    269.25 o
  -2   0  22    17977.13    17677.37    445.11 o
   0   0  22     5497.16     6013.04    207.67 o
   2   0  22     5511.95     5707.31    190.62 o
   4   0  22     1293.83     1420.08    109.62 o
 -21   1  22     2696.39     2552.62     99.43 o
 -19   1  22     1814.69     1655.23     88.90 o
 -17   1  22     3311.46     4004.72    117.24 o
 -15   1  22      321.58      319.06     37.83 o
 -13   1  22        2.14       15.59     24.63 o
 -11   1  22      409.27      527.69     41.03 o
  -9   1  22     1283.18     1170.60     72.54 o
  -7   1  22      931.06      823.97     47.08 o
  -5   1  22     6592.67     6790.32    181.01 o
  -3   1  22       20.09       21.75     24.87 o
  -1   1  22     4285.35     4041.32    109.27 o
   1   1  22       85.43       90.52     36.01 o
   3   1  22     1667.76     1948.74     82.28 o
 -22   2  22      634.02      390.72     64.05 o
 -20   2  22      668.34      809.32    117.10 o
 -18   2  22     4228.20     3817.96    133.34 o
 -16   2  22       59.63       28.19     21.67 o
 -14   2  22     3545.94     4292.49    121.31 o
 -12   2  22     2183.49     2061.26     91.98 o
 -10   2  22      238.97      165.49     39.96 o
  -8   2  22      454.22      489.67     54.61 o
  -6   2  22     1378.89     1470.91     79.91 o
  -4   2  22       43.30       36.14     25.98 o
  -2   2  22      858.09      646.77     53.59 o
   0   2  22     1248.58     1107.72     70.57 o
   2   2  22      358.37      201.89     55.78 o
 -19   3  22      650.13      392.95     75.20 o
 -17   3  22     3240.74     3930.97    202.73 o
 -15   3  22     1273.28     1253.29    100.38 o
 -13   3  22       10.19       19.04     24.48 o
 -11   3  22     4337.92     4025.74    121.90 o
  -9   3  22     3982.59     4382.35    167.56 o
  -7   3  22    24289.51    24681.11    462.37 o
  -5   3  22     8930.45     8655.74    180.97 o
  -3   3  22     5215.64     5837.09    158.42 o
  -1   3  22     4945.42     5134.05    139.32 o
   1   3  22      714.20      829.20    106.40 o
 -16   4  22      356.73      267.27     58.51 o
 -14   4  22     5889.30     7315.42    200.87 o
 -12   4  22     5990.86     5951.81    145.21 o
 -10   4  22      372.83      345.73     60.40 o
  -8   4  22      328.41      122.42     37.70 o
  -6   4  22     5139.33     5578.11    143.34 o
  -4   4  22      573.29      445.72     51.83 o
  -2   4  22     3901.92     4450.21    125.98 o
 -11   5  22     1173.06     1583.15     94.64 o
  -9   5  22      774.25      430.63     67.88 o
  -7   5  22      229.67      193.09     54.08 o
 -17   1  23       38.10       53.45     33.74 o
 -15   1  23      682.71      887.97     55.08 o
 -13   1  23     2752.51     3033.39     98.27 o
 -11   1  23     4696.52     4808.57    115.76 o
  -9   1  23        9.78       17.77     20.99 o
  -7   1  23      299.85      277.58     31.02 o
  -5   1  23     4042.30     4533.79    145.64 o
  -3   1  23    10411.93    10876.05    427.96 o
  -1   1  23     8781.02     9469.94    225.20 o
 -16   2  23     1945.38     2038.00     89.78 o
 -14   2  23     1660.96     1636.92     96.09 o
 -12   2  23     1996.49     2132.35     84.95 o
 -10   2  23     2608.72     2903.26     95.37 o
  -8   2  23     2764.66     2762.94     91.86 o
  -6   2  23      916.68      857.88     52.96 o
  -4   2  23     1314.35     1417.29     90.84 o
 -13   3  23     3072.23     3578.60    136.03 o
 -11   3  23      143.25       87.95     52.44 o
  -9   3  23      133.58      167.14     49.31 o
  -7   3  23     1641.20     1554.89     67.51 o
 
